# Supplementary material for: Proteomics identifies potential immunological drivers of postinfection brain atrophy and cognitive decline
Source: Nat Aging. Author manuscript; Available in PMC 2024 Oct 11. (PMC11408246; doi:10.1038/s43587-024-00682-4)
Supplement: Supp information 3 [file NIHMS2021124-supplement-Supp_information_3.xlsx]

## Sheet: Supplementary Table 1
Supplementary Table 1. Medical diagnosis codes
Infection Category	International Classification of Diseases, 9th edition	International Classification of Diseases, 10th edition
Influenza	487-488	J09-J11
Gastrointestinal Infections	001-008, 136	A00-A09
Tuberculosis	010-013, 018	A15-A19
Miscellaneous Bacterial Infections	020-027,030-034,037,039-040,073,076-078,080-083,087-088,100-104,328,401,403-404,408,418,482,484,528,639,771,958	A20-A38, A42-A44, A48- A49, A65-A79
Sexually Transmitted Diseases (STDs)	054,090-099,131,781	A50-A64
Human Herpes Viruses (HHVs)	053-054	B00, B02
Viral Hepatitis	070	B15-B19
Miscellaneous Viral Infections	050-052, 055-061, 064-067,072, 074-075,077, 079	A90-A99, B01, B03-B09, B25-B34
Candidiasis/Fungal infections	110-112,114-118,484,518,321,039	B35-B49
Other Infections	084-086, 095, 120-125, 130, 132-134, 136	B90-B99, E06.0, E32.1, H00, H01.0, H03.0, H03.1, H05.0, H06.1, H10, H13.1, H19.1-H19.2, H22.0, H32.0, 44.0, H60.0, H60.1, H60.3, H62.0-H62.3, H65.0, H66.0- H66.4, H67, H70.0, J85.3, K04.0, K04.6, K04.7, K05.2, K11.3, K12.2, N61.9
Upper Respiratory Tract Infections (URTIs)	034,460-465,475	J00-J06, J36, J39.0, J39.1
Other Lower Respiratory Tract Infection (LRTIs)	466, 510-511	J20-J22, J44.0, J85.1, J86
Pneumonia	115, 480-484, 487, 514, 730	J12-J18
Skin/Subcutaneous Infections	035,680-686,706	A46, J34.0, L00-L08
Urinary tract infections	099,590,595-597,599	N10, N12, N15.1, N30, N33.0, N34.0, N34.1, N39.0
Infection related medical codes obtained from: Cocoros, N.M., et al. Long-term Risk of Parkinson Disease Following Influenza and Other Infections. JAMA Neurology 78, 1461-1470 (2021).

## Sheet: Supplementary Table 2
Supplementary Table 2. Baseline sample characteristics for brain volume analyses in BLSA
		Total Sample (n = 982)
Demographic Variables
	Age (yrs.)	65.4 (14.9)
	Female	542 (55.2)
	Race (white)	656 (66.9)
	Race (non-white)	325 (33.1)
	Education (yrs.)	17.1 (2.4)
APOEε4 alleles
	0	637 (64.9)
	1-2	236 (24.0)
	Missing	109 (11.1)
Comorbid disease
	Hypertension	319 (32.8)
	Diabetes	51 (5.2)
	Obesity	211 (21.5)
	Heart Ischemic disease	57 (5.8)
	Congestive Heart Failure	67 (6.8)
	Cancer	94 (9.5)
	COPD	120 (12.2)
	CKD	182 (18.5)
Avg. Follow-Up Time (total sample)	Years	3.3 (3.2)
Avg. Follow-Up Time (two or more visits)	Years	5.3 (2.3)
Avg. Follow-Up Time (total sample)	Scans	2.5 (1.7)
Avg. Follow-Up Time (two or more visits)	Scans	3.4 (1.5)
Number of Participants by Visit	1	982 (100.0)
	2	606 (61.7)
	3	396 (40.3)
	4	250 (25.5)
	5	130 (13.2)
	6	57 (5.8)
	7	23 (2.3)
	8	9 (<0.01)
	9	4 (<0.01)
	10	2 (<0.01)
Infection Category	Influenza	64 (6.5)
	Gastrointestinal Infections	30 (3.1)
	Tuberculosis	38 (3.9)
	Miscellaneous Bacterial Infect.	106 (10.8)
	STDs	82 (8.4)
	HHVs	113 (11.5)
	Viral Hepatitis	38 (3.9)
	Miscellaneous Viral Infections	81 (8.3)
	Candidiasis/Fungal infections	221 (22.5)
	Other Infections	107 (10.9)
	URTIs	83 (8.5)
	LRTIs	45 (4.6)
	Pneumonia	135 (13.8)
	Skin/Subcutaneous Infections	40 (4.1)
	Urinary Tract Infections	134 (13.7)
	Any Infection*	561 (57.1)
	One Infection	397 (40.4)
	Two Infections	108 (10.1)
	Three Infections	34 (3.5)
	Four Infections	14 (1.4)
	Five Infections	6 (<0.01)
	Six Infections	2 (<0.01)
Values are displayed as means (standard deviation) and frequencies (percentages). Characteristics are displayed for all 982 participants eligible for study inclusion; infection diagnoses documented after 3T MRI scans were excluded, resulting in the following sample sizes: Influenza, Gastrointestinal Infections, Tuberculosis, Miscellaneous Bacterial Infect., STDs, HHVs, Viral Hepatitis, Pneumonia …

## Sheet: Supplementary Table 3
Supplementary Table 3. Infection diagnoses frequencies for brain volume analyses in BLSA
Infection Category	Diagnosis	ICD9 Code	Frequency (Participants)
Influenza	Influenza w/Pneumonia	487	1
	Influenza w/Other Respiratory Manifestations	487.1	60
	Influenza w/Other Manifestations	487.8	3
		Total Participants	64
		Total Observations	173
	Time between diagnoses and first 3T MRI (years)	Average	25
		SD	13.3
		Median	25.9
		25th Percentile	19.2
		75th Percentile	36.4
Gastrointestinal Infections	Typhoid Fever	2	3
	Salmonella	3.9	1
	Dysentery	4.9	2
	Clostridium Difficile	5.3	2
	Amebic Colitis/Dysentery	6.9	2
	Giardia	7.1	3
	Cryptosporidium	7.4	1
	Acute/Colonized Clostridium Difficile	8.45	2
	Stomach Flu	8.49	2
	Infectious Diarrhea	8.5	2
	Recurrent Enteric Protozoal Infection	9	1
	H. Pylori Infection	41.86	9
		Total Participants	30
		Total Observations	72
	Time between diagnoses and first 3T MRI (years)	Average	11.8
		SD	10.5
		Median	10.9
		25th Percentile	0.3
		75th Percentile	18
Tuberculosis	Tuberculosis	11.9	8
	Scrofula	17.2	1
	Postive Tuberculosis/Tuberculin	795.5	29
		Total Participants	38
		Total Observations	126
	Time between diagnoses and first 3T MRI (years)	Average	17.2
		SD	10.6
		Median	15
		25th Percentile	11.5
		75th Percentile	20.2
Miscellaneous Bacterial Infections	Brucellosis	23.9	1
	Diphtheria	32.9	3
	Pertussis	33.9	56
	Scarlet Fever	34.1	12
	Methicillin-resistant Staphylococcus aureus	41.12	4
	Lyme Disease	88.81	30
		Total Participants	106
		Total Observations	294
	Time between diagnoses and first 3T MRI (years)	Average	19.1
		SD	14.4
		Median	18.7
		25th Percentile	4.3
		75th Percentile	30.2
Sexually Transmitted Diseases (STDs)	Genital Herpes/Herpes Simplex1/Herpes Simplex 2	54.1	35
	Syphilis	97.9	3
	Gonorrhea	98	23
	Gonococcal Cervicitis	98.15	1
	Chlamydia	99.5	7
	Sexually Transmitted Disease-Unspecified	99.9	9
	Trichomoniasis	131.01	4
		Total Participants	82
		Total Observations	184
	Time between diagnoses and first 3T MRI (years)	Average	18
		SD	11.1
		Median	14.5
		25th Percentile	11.1
		75th Percentile	24.6
Human Herpes Viruses (HHVs)	Post-Zoster Neuralgia	53.19	1
	Herpes Zoster	53.8	14
	Varicella/Shingles	53.9	61
	Genital Herpes/Herpes Simplex1/Herpes Simplex 2	54.1	35
	Recurrent Herpes/Herpes Simplex1/Herpes Simplex 2	54.9	2
		Total Participants	113
		Total Observations	294
	Time between diagnoses and first 3T MRI (years)	Average	10.9
		SD	9.5
		Median	10
		25th Percentile	2.2
		75th Percentile	15.7
Viral Hepatitis	Hepatitis A/Infectious Hepatitis/Viral Hepatitis	70.1	12
	Hepatitis B	70.3	7
	Hepatitis C	70.51	5
	Viral Hepatitis	70.9	14
		Total Participants	38
		Total Observations	87
	Time between diagnoses and first 3T MRI (years)	Average	16.2
		SD	11.8
		Median	14.8
		25th Percentile	8.1
		75th Percentile	20.3
Miscellaneous Viral Infections	Polio, Post-Polio Syndrome	45.9	4
	Small Pox	50.9	1
	Cow Pox	51.01	1
	Chicken Pox	52.9	4
	Measles Sequela/Meningitis	55.79	1
	Measles	55.9	3
	Measles/German Measles/Rubella	56.9	1
	Yellow Fever	60.9	1
	Dengue Fever	61	4
	Tick Bite Fever	66.1	1
	Mumps	72.9	3
	Mononucleosis	75	30
	Epidemic Keratoconjunctivitis	77.1	1
	Molluscum Contagiosum/Warts/Verruca Vulgaris	78.1	16
	Cytomegalovirus	78.5	1
	HPV/Viral Illness/Recurrent Viral Infection	79.4	5
	Norovirus	79.89	1
	Polio Paralysis, Poliomyelitits	138	3
		Total Participants	81
		Total Observations	188
	Time between diagnoses and first 3T MRI (years)	Average	17.9
		SD	11.9
		Median	16.8
		25th Percentile	10.5
		75th Percentile	25.3
Candidiasis/Fungal infections	Onychomycosis	110.1	33
	Tinea Cruris	110.3	5
	Tinea Pedis/Onychomycosis	110.4	14
	Tinea Corporis/Onychomycosis	110.5	6
	Tinea Capitis/Dermatophytosis/Fungal Dermatitis/Ringworm	110.9	4
	Tinea Versicolor	111	7
	Dermatophytosis	111.9	1
	Oral Candidiasis	112	1
	Vaginal Candidiasis/Moniliasis	112.1	17
	Fungal Lung Infection	112.4	4
	Candidal Esophagitis	112.84	1
	Other Candidiasis of Other Specified Sites	112.89	8
	Histoplasmosis	115.9	5
	Black Fungal Ear Infection	117.7	1
		Total Participants	107
		Total Observations	297
	Time between diagnoses and first 3T MRI (years)	Average	10.8
		SD	12.2
		Median	8.2
		25th Percentile	0
		75th Percentile	18.7
Other Infections	Minor Type of Leprosy	30.9	1
	Epidemic Keratoconjunctivitis	77.1	1
	Conjunctivitis/Acute Conjunctivitis	372	2
	Conjunctivitis/Infectious Conjunctivitis	372.1	5
	Blepharitis	373	8
	Hordeolum/Stye	373.11	1
	Eye Infection-Unspecified	373.12	1
	Chalazion	373.2	1
	Periorbital Infection	376	1
	Otitis Externa	380.1	11
	Otomycosis	380.15	1
	Otitis Severe/Recurrent Otitis	381.4	3
	Otitis Media	382	7
	Mastoiditis	383	2
	Gingivitis	523.1	11
	Dental/Tooth Abscess/Infection	523.3	10
	Infected Implanted Tooth	523.33	2
	Periodontal Disease/Periodontitis	523.9	15
		Total Participants	83
		Total Observations	220
	Time between diagnoses and first 3T MRI (years)	Average	11.6
		SD	11.4
		Median	8.2
		25th Percentile	2
		75th Percentile	18.6
Upper Respiratory Tract Infections (URTIs)	Strep Pharyngitis	34	3
	Acute Rhinitis	460	1
	Bacterial Sinusitis	461	1
	Frontal Acute Sinusitis	461.1	8
	Acute Pansinusitis	461.8	8
	Acute Sinusitis	461.9	7
	Acute Pharyngitis	462	1
	Tonsillitis	463	4
	Upper Respiratory Tract Infection	465.9	10
	Peritonsillar Abscess	475	2
		Total Participants	45
		Total Observations	109
	Time between diagnoses and first 3T MRI (years)	Average	8.7
		SD	9.6
		Median	5
		25th Percentile	0
		75th Percentile	15.7
Lower Respiratory Tract Infection (LRTIs)	Acute Bronchitis	466	38
		Total Participants	38
		Total Observations	109
	Time between diagnoses and first 3T MRI (years)	Average	11.3
		SD	11.2
		Median	9.7
		25th Percentile	2.1
		75th Percentile	16.8
Pneumonia	Viral Pneumonia Unspecified	480.9	14
	Lobar Pneumonia	481	13
	Primary Atypical Pneumonia/Mycoplasma Pneumonia	483	3
	Pneumonia	486	105
		Total Participants	135
		Total Observations	321
	Time between diagnoses and first 3T MRI (years)	Average	15.9
		SD	10.5
		Median	14.6
		25th Percentile	10.5
		75th Percentile	20.1
Skin/Subcutaneous Infections	Carbuncle on Lower Extremities	680.2	1
	Carbuncle on Anus	680.5	1
	Cellulitis of Fingers/Hands	681	2
	Paronychia of finger	681.02	1
	Cellulitis of Toes	681.1	1
	Facial Cellulitis	682	1
	Cellulitis of Trunk	682.2	1
	Cellulitis of Arm	682.3	1
	Cellulitis of Leg	682.6	8
	Cellulitis of Feet	682.7	2
	Cellulitis of Scalp	682.8	1
	Cellulitis-Unspecified	682.9	4
	Pilonidal Cyst	685.1	12
	Infectious Pyoderma	686	2
	Skin Infection-Staph/Strep	686.9	2
		Total Participants	40
		Total Observations	107
	Time between diagnoses and first 3T MRI (years)	Average	13.1
		SD	10.5
		Median	12.4
		25th Percentile	2.8
		75th Percentile	19.1
Urinary Tract Infections	Urethritis	99.4	6
	Pyelonephritis	590.1	3
	Pyelonephritis - Renal	590.8	8
	Cystitis w/ or w/o hematuria	595.2	4
	Cystitis - Unspecified	595.9	24
	Urethritis-Other	597.8	2
	Urinary Tract Infection	599	87
		Total Participants	134
		Total Observations	354
	Time between diagnoses and first 3T MRI (years)	Average	19.1
		SD	11.4
		Median	18.4
		25th Percentile	11.4
		75th Percentile	29
Any Infection*	Typhoid Fever	2	3
	Salmonella	3.9	1
	Dysentery	4.9	2
	Giardia	7.1	1
	Acute/Colonized Clostridium Difficile	8.45	1
	Infectious Diarrhea	8.5	2
	Recurrent Enteric Protozoal Infection	9	1
	Tuberculosis	11.9	6
	Brucellosis	23.9	1
	Minor Type of Leprosy	30.9	1
	Diphtheria	32.9	2
	Pertussis	33.9	44
	Scarlet Fever	34.1	10
	Sepsis	38.9	4
	Methicillin-resistant Staphylococcus aureus	41.12	2
	H. Pylori Infection	41.86	4
	Polio, Post-Polio Syndrome	45.9	2
	Aseptic Meningitis/Meningitis	47.9	1
	Small Pox	50.9	1
	Chicken Pox	52.9	3
	Herpes Zoster	53.8	8
	Varicella/Shingles	53.9	29
	Genital Herpes/Herpes Simplex1/Herpes Simplex 2	54.1	26
	Recurrent Herpes/Herpes Simplex1/Herpes Simplex 2	54.9	1
	Measles Sequela/Meningitis	55.79	1
	Measles	55.9	2
	Hepatitis A/Infectious Hepatitis/Viral Hepatitis	70.1	7
	Hepatitis B	70.3	4
	Hepatitis C	70.51	1
	Viral Hepatitis	70.9	3
	Mumps	72.9	1
	Mononucleosis	75	18
	Epidemic Keratoconjunctivitis	77.1	1
	Molluscum Contagiosum/Warts/Verruca Vulgaris	78.1	11
	Cytomegalovirus	78.5	1
	HPV/Viral Illness/Recurrent Viral Infection	79.4	1
	Malaria	84.6	5
	Lyme Disease	88.81	15
	Syphilis	97.9	3
	Gonorrhea	98	17
	Gonococcal Cervicitis	98.15	1
	Urethritis	99.4	2
	Chlamydia	99.5	5
	Sexually Transmitted Disease-Unspecified	99.9	7
	Onychomycosis	110.1	12
	Tinea Cruris	110.3	2
	Tinea Pedis/Onychomycosis	110.4	6
	Tinea Corporis/Onychomycosis	110.5	4
	Tinea Capitis/Dermatophytosis/Fungal Dermatitis/Ringworm	110.9	2
	Tinea Versicolor	111	4
	Dermatophytosis	111.9	1
	Oral Candidiasis	112.1	7
	Vaginal Candidiasis/Moniliasis	112.84	1
	Other Candidiasis of Other Specified Sites	112.89	3
	Histoplasmosis	115.9	5
	Trichomoniasis	131.01	1
	Polio Paralysis, Poliomyelitits	138	2
	Encephalitis	323.9	1
	Conjunctivitis/Infectious Conjunctivitis	372.1	1
	Blepharitis	373	4
	Eye Infection-Unspecified	373.12	1
	Chalazion	373.2	1
	Otitis Externa	380.1	3
	Otitis Media	382	2
	Mastoiditis	383	1
	Frontal Acute Sinusitis	461.1	1
	Acute Pansinusitis	461.8	4
	Acute Sinusitis	461.9	1
	Tonsillitis	463	2
	Upper Respiratory Tract Infection	465.9	1
	Acute Bronchitis	466	8
	Peritonsillar Abscess	475	1
	Viral Pneumonia Unspecified	480.9	7
	Lobar Pneumonia	481	9
	Primary Atypical Pneumonia/Mycoplasma Pneumonia	483	2
	Pneumonia	486	56
	Influenza w/Other Respiratory Manifestations	487.1	15
	Influenza w/Other Manifestations	487.8	2
	Gingivitis	523.1	3
	Dental/Tooth Abscess/Infection	523.3	3
	Periodontal Disease/Periodontitis	523.9	3
	Acute Appendicitis w/Peritonitis	540	1
	Acute Appendicitis w/o Peritonitis	540.9	1
	Unspecified Appendicitis	541	1
	Perirectal Abscess	566	2
	Hepatitis-Unspecified	573.3	4
	Pancreatitis	577	5
	Pyelonephritis	590.1	1
	Pyelonephritis - Renal	590.8	4
	Cystitis w/ or w/o hematuria	595.2	1
	Cystitis - Unspecified	595.9	6
	Urethritis-Other	597.8	1
	Urinary Tract Infection	599	40
	Prostatitis	601	9
	Prostatitis/Recurrent Prostatitis	601.1	4
	Prostatitis-Unspecified	601.9	2
	Mastitis	611	1
	Salpingitis - Unspecified	614.2	1
	Postinfection Fallopian Tubes/Ovaries Abscess	614.6	1
	Pelvic Inflammatory Disease	614.9	3
	Cervicitis/Endocervicitis	616	2
	Vaginitis	616.1	2
	Puerperal Mastitis	675.2	1
	Carbuncle on Anus	680.5	1
	Facial Cellulitis	682	1
	Cellulitis of Arm	682.3	1
	Cellulitis of Leg	682.6	2
	Cellulitis of Feet	682.7	2
	Pilonidal Cyst	685.1	5
	Skin Infection-Staph/Strep	686.9	1
	Osteomyelitis-Toes	730.94	2
	Postive Tuberculosis/Tuberculin	795.5	9
		Total Participants	561
		Total Observations	1475
	Time between diagnoses and first 3T MRI (years)	Average	16
		SD	12.3
		Median	13.9
		25th Percentile	8.2
		75th Percentile	22.6
Total Infections*	One Infection		397
	Time between diagnoses and first 3T MRI (years)	Average	14.3
		SD	12
		Median	12.5
		25th Percentile	4.3
		75th Percentile	19.7
	Two Infections		108
	Time between diagnoses and first 3T MRI (years)	Average	19.4
		SD	12.7
		Median	17.2
		25th Percentile	10.6
		75th Percentile	30
	Three Infections		34
	Time between diagnoses and first 3T MRI (years)	Average	20.6
		SD	13.1
		Median	18.2
		25th Percentile	11.5
		75th Percentile	30.1
	Four Infections		14
	Time between diagnoses and first 3T MRI (years)	Average	21.8
		SD	9.7
		Median	21.5
		25th Percentile	12.5
		75th Percentile	28.1
	Five Infections		2
	Time between diagnoses and first 3T MRI (years)	Average	22.3
		SD	4.2
		Median	22.3
		25th Percentile	20.8
		75th Percentile	23.8
	Six Infections		6
	Time between diagnoses and first 3T MRI (years)	Average	21.7
		SD	9.1
		Median	18.8
		25th Percentile	15.2
		75th Percentile	29
		Total Participants	561
		Total Observations	1475
*Participant frequencies reflect first documented infection related mecial code at earliest study visit and include diagnoses from infection categories with limited numbers of participants that were not considered in primary analyses due to limited statistical power (<20 cases; e.g., HIV, septicemia) .

## Sheet: Supplementary Table 4
Supplementary Table 4a. Longitudinal associations of infections with brain volumes in BLSA
Brain Region	Abbreviation	Beta	SE	df	t	p	FDR (Primary Analyses)	FDR (Secondary Analyses)	Lower CI (95%)	Upper CI (95%)	Infection Category
Total brain	TB	-0.0069261	0.00393287	1460	-1.76108	0.0784341	0.54098	0.280638	-0.0146408	0.000788579	Influenza
Gray matter	GM	-0.00980406	0.00547441	1460	-1.79089	0.0735184	0.54098	0.280638	-0.0205426	0.000934496	Influenza
White matter	WM	-0.00231838	0.00388674	1460	-0.596483	0.550945	0.83497	0.686526	-0.00994257	0.00530582	Influenza
Frontal	Frontal	-0.00274664	0.00455039	1460	-0.603605	0.5462	0.83497	0.686526	-0.0116726	0.00617936	Influenza
Temporal	Temporal	-0.0107903	0.00397411	1460	-2.71515	0.00670268	0.521123	0.220711	-0.0185859	-0.00299472	Influenza
Parietal	Parietal	-0.0048982	0.00493222	1460	-0.993103	0.320824	0.749849	0.491622	-0.0145732	0.00477679	Influenza
Occipital	Occipital	-0.0100632	0.00487943	1460	-2.06237	0.0393489	0.54098	0.230768	-0.0196346	-0.000491757	Influenza
Frontal gray matter	FRNGM	-0.00454909	0.00602631	1460	-0.754871	0.450448	NA	0.632552	-0.0163702	0.00727206	Influenza
Temporal gray matter	TEMGM	-0.0151924	0.00563905	1460	-2.69413	0.00713806	NA	0.220711	-0.0262539	-0.00413085	Influenza
Parietal gray matter	PARGM	-0.00635301	0.00662835	1460	-0.958459	0.33799	NA	0.491622	-0.0193551	0.00664911	Influenza
Occipital gray matter	OCCGM	-0.0156659	0.00675812	1460	-2.31809	0.0205823	NA	0.223354	-0.0289226	-0.00240924	Influenza
Frontal white matter	FRNWM	-0.000264055	0.00436964	1460	-0.0604295	0.951822	NA	0.971944	-0.0088355	0.00830739	Influenza
Temporal white matter	TEMWM	-0.00500484	0.00395859	1460	-1.2643	0.206325	NA	0.377592	-0.01277	0.00276029	Influenza
Parietal white matter	PARWM	-0.0028321	0.00483093	1460	-0.586243	0.557803	NA	0.686526	-0.0123084	0.00664421	Influenza
Occipital white matter	OCCWM	-0.000193996	0.0040518	1460	-0.047879	0.961819	NA	0.971944	-0.00814197	0.00775397	Influenza
AD Signature Region ("HIP, "PHG","ERC", "PCu", "PCgG", "Cun")	AD	-0.00530256	0.00551339	1460	-0.96176	0.336329	0.749849	0.491622	-0.0161176	0.00551245	Influenza
Total brain	TB	0.00449881	0.00567214	1450	0.793142	0.427825	0.83497	NA	-0.00662766	0.0156253	Gastrointestinal Infections
Gray matter	GM	0.0108445	0.00788062	1450	1.37609	0.169005	0.589351	NA	-0.00461417	0.0263031	Gastrointestinal Infections
White matter	WM	0.00354928	0.00562775	1450	0.630675	0.528353	0.83497	NA	-0.00749013	0.0145887	Gastrointestinal Infections
Frontal	Frontal	0.00684224	0.00655131	1450	1.04441	0.296471	0.749849	NA	-0.00600883	0.0196933	Gastrointestinal Infections
Temporal	Temporal	0.00586598	0.00575051	1450	1.02008	0.30786	0.749849	NA	-0.00541422	0.0171462	Gastrointestinal Infections
Parietal	Parietal	0.0120291	0.00700803	1450	1.71648	0.0862881	0.54098	NA	-0.00171783	0.0257761	Gastrointestinal Infections
Occipital	Occipital	0.0101976	0.00702506	1450	1.45161	0.146828	0.5719	NA	-0.00358275	0.023978	Gastrointestinal Infections
Frontal gray matter	FRNGM	0.00931696	0.00868482	1450	1.07279	0.283545	NA	NA	-0.0077192	0.0263531	Gastrointestinal Infections
Temporal gray matter	TEMGM	0.00766432	0.00822832	1450	0.931456	0.351773	NA	NA	-0.00847636	0.023805	Gastrointestinal Infections
Parietal gray matter	PARGM	0.0214465	0.00936346	1450	2.29044	0.0221386	NA	NA	0.00307909	0.0398138	Gastrointestinal Infections
Occipital gray matter	OCCGM	0.0157859	0.00967145	1450	1.63222	0.10285	NA	NA	-0.0031856	0.0347575	Gastrointestinal Infections
Frontal white matter	FRNWM	0.00397022	0.00633687	1450	0.626526	0.531068	NA	NA	-0.0084602	0.0164006	Gastrointestinal Infections
Temporal white matter	TEMWM	0.00390796	0.00572507	1450	0.682604	0.494966	NA	NA	-0.00732235	0.0151383	Gastrointestinal Infections
Parietal white matter	PARWM	0.00087745	0.00700473	1450	0.125265	0.900331	NA	NA	-0.012863	0.0146179	Gastrointestinal Infections
Occipital white matter	OCCWM	-9.8653e-05	0.00592121	1450	-0.016661	0.986709	NA	NA	-0.0117137	0.0115164	Gastrointestinal Infections
AD Signature Region ("HIP, "PHG","ERC", "PCu", "PCgG", "Cun")	AD	0.00997715	0.0078839	1450	1.26551	0.205892	0.651194	NA	-0.00548793	0.0254422	Gastrointestinal Infections
Total brain	TB	-0.0012888	0.00410953	1468	-0.313613	0.75386	0.962217	NA	-0.00934998	0.00677238	Tuberculosis
Gray matter	GM	-0.000293198	0.00572699	1468	-0.0511958	0.959176	0.980812	NA	-0.0115271	0.0109408	Tuberculosis
White matter	WM	-0.00513765	0.00404558	1468	-1.26994	0.204307	0.651194	NA	-0.0130734	0.0027981	Tuberculosis
Frontal	Frontal	-0.00328487	0.00474135	1468	-0.692812	0.488537	0.83497	NA	-0.0125854	0.00601568	Tuberculosis
Temporal	Temporal	-0.00189704	0.00414995	1468	-0.457124	0.64765	0.917504	NA	-0.0100375	0.00624342	Tuberculosis
Parietal	Parietal	-0.00608116	0.00512901	1468	-1.18564	0.235957	0.682769	NA	-0.0161421	0.00397982	Tuberculosis
Occipital	Occipital	-0.00111813	0.00509025	1468	-0.219661	0.826166	0.962217	NA	-0.0111031	0.00886682	Tuberculosis
Frontal gray matter	FRNGM	0.000591158	0.00629065	1468	0.0939742	0.925142	NA	NA	-0.0117485	0.0129308	Tuberculosis
Temporal gray matter	TEMGM	0.000388493	0.00591691	1468	0.065658	0.947659	NA	NA	-0.011218	0.011995	Tuberculosis
Parietal gray matter	PARGM	-0.00508745	0.00690402	1468	-0.736882	0.461312	NA	NA	-0.0186303	0.00845535	Tuberculosis
Occipital gray matter	OCCGM	-0.00291728	0.00706814	1468	-0.412737	0.67986	NA	NA	-0.016782	0.0109474	Tuberculosis
Frontal white matter	FRNWM	-0.00679405	0.0045527	1468	-1.49231	0.135832	NA	NA	-0.0157246	0.00213644	Tuberculosis
Temporal white matter	TEMWM	-0.00406402	0.00412784	1468	-0.984539	0.325013	NA	NA	-0.0121611	0.00403307	Tuberculosis
Parietal white matter	PARWM	-0.00623232	0.00502659	1468	-1.23987	0.215222	NA	NA	-0.0160924	0.00362775	Tuberculosis
Occipital white matter	OCCWM	0.00330483	0.00420082	1468	0.786709	0.431579	NA	NA	-0.00493543	0.0115451	Tuberculosis
AD Signature Region ("HIP, "PHG","ERC", "PCu", "PCgG", "Cun")	AD	-0.0034582	0.00573322	1468	-0.603187	0.546478	0.83497	NA	-0.0147044	0.00778797	Tuberculosis
Total brain	TB	-0.000872831	0.0031699	1452	-0.27535	0.783087	0.962217	NA	-0.00709091	0.00534525	Miscellaneous Bacterial Infections
Gray matter	GM	-0.0020681	0.00440141	1452	-0.469873	0.638517	0.914087	NA	-0.0107019	0.00656569	Miscellaneous Bacterial Infections
White matter	WM	0.00220355	0.00314428	1452	0.700813	0.483532	0.83497	NA	-0.00396426	0.00837136	Miscellaneous Bacterial Infections
Frontal	Frontal	0.00297316	0.00364425	1452	0.815849	0.41472	0.83497	NA	-0.0041754	0.0101217	Miscellaneous Bacterial Infections
Temporal	Temporal	-0.00386679	0.00323033	1452	-1.19703	0.231491	0.682769	NA	-0.0102034	0.00246982	Miscellaneous Bacterial Infections
Parietal	Parietal	0.00132955	0.00395843	1452	0.335879	0.73701	0.962217	NA	-0.00643529	0.0090944	Miscellaneous Bacterial Infections
Occipital	Occipital	0.000315731	0.00393932	1452	0.0801485	0.93613	0.979336	NA	-0.00741164	0.0080431	Miscellaneous Bacterial Infections
Frontal gray matter	FRNGM	0.000290149	0.00479998	1452	0.0604478	0.951807	NA	NA	-0.00912549	0.00970578	Miscellaneous Bacterial Infections
Temporal gray matter	TEMGM	-0.0079237	0.00457975	1452	-1.73016	0.0838143	NA	NA	-0.0169073	0.00105994	Miscellaneous Bacterial Infections
Parietal gray matter	PARGM	0.00143247	0.00532465	1452	0.269026	0.787948	NA	NA	-0.00901236	0.0118773	Miscellaneous Bacterial Infections
Occipital gray matter	OCCGM	0.000145966	0.0054706	1452	0.0266818	0.978717	NA	NA	-0.0105852	0.0108771	Miscellaneous Bacterial Infections
Frontal white matter	FRNWM	0.00525051	0.00352014	1452	1.49156	0.136031	NA	NA	-0.00165459	0.0121556	Miscellaneous Bacterial Infections
Temporal white matter	TEMWM	0.00084022	0.00322628	1452	0.26043	0.794569	NA	NA	-0.00548844	0.00716889	Miscellaneous Bacterial Infections
Parietal white matter	PARWM	0.000853205	0.00390163	1452	0.218679	0.826931	NA	NA	-0.00680022	0.00850663	Miscellaneous Bacterial Infections
Occipital white matter	OCCWM	-0.000668059	0.00326751	1452	-0.204455	0.838027	NA	NA	-0.00707761	0.00574149	Miscellaneous Bacterial Infections
AD Signature Region ("HIP, "PHG","ERC", "PCu", "PCgG", "Cun")	AD	-7.60123e-05	0.00442386	1452	-0.0171823	0.986294	0.991756	NA	-0.00875386	0.00860184	Miscellaneous Bacterial Infections
Total brain	TB	0.00497373	0.00369825	1464	1.34489	0.178869	0.593323	NA	-0.0022807	0.0122282	Sexually Transmitted Diseases (STDs)
Gray matter	GM	0.00957732	0.00514305	1464	1.86218	0.0627772	0.54098	NA	-0.000511222	0.0196659	Sexually Transmitted Diseases (STDs)
White matter	WM	0.00146652	0.00364724	1464	0.40209	0.687676	0.944687	NA	-0.00568785	0.00862088	Sexually Transmitted Diseases (STDs)
Frontal	Frontal	0.00604237	0.0042434	1464	1.42395	0.154675	0.5719	NA	-0.00228142	0.0143662	Sexually Transmitted Diseases (STDs)
Temporal	Temporal	0.00527869	0.00372586	1464	1.41677	0.156763	0.5719	NA	-0.00202991	0.0125873	Sexually Transmitted Diseases (STDs)
Parietal	Parietal	0.00444761	0.0046101	1464	0.964752	0.334828	0.749849	NA	-0.00459551	0.0134907	Sexually Transmitted Diseases (STDs)
Occipital	Occipital	0.00849984	0.00463187	1464	1.83508	0.0666971	0.54098	NA	-0.000585972	0.0175857	Sexually Transmitted Diseases (STDs)
Frontal gray matter	FRNGM	0.00931659	0.00563705	1464	1.65274	0.0985978	NA	NA	-0.00174097	0.0203742	Sexually Transmitted Diseases (STDs)
Temporal gray matter	TEMGM	0.00804703	0.00530747	1464	1.51617	0.129692	NA	NA	-0.00236404	0.0184581	Sexually Transmitted Diseases (STDs)
Parietal gray matter	PARGM	0.00698676	0.00622452	1464	1.12246	0.261852	NA	NA	-0.00522316	0.0191967	Sexually Transmitted Diseases (STDs)
Occipital gray matter	OCCGM	0.0129596	0.00640282	1464	2.02404	0.0431472	NA	NA	0.000399892	0.0255193	Sexually Transmitted Diseases (STDs)
Frontal white matter	FRNWM	0.00195522	0.00410924	1464	0.475811	0.63428	NA	NA	-0.00610541	0.0100159	Sexually Transmitted Diseases (STDs)
Temporal white matter	TEMWM	0.00180532	0.00371174	1464	0.48638	0.62677	NA	NA	-0.00547558	0.00908621	Sexually Transmitted Diseases (STDs)
Parietal white matter	PARWM	0.00134537	0.00451038	1464	0.298282	0.76553	NA	NA	-0.00750214	0.0101929	Sexually Transmitted Diseases (STDs)
Occipital white matter	OCCWM	0.00105504	0.00387928	1464	0.271967	0.785685	NA	NA	-0.00655449	0.00866457	Sexually Transmitted Diseases (STDs)
AD Signature Region ("HIP, "PHG","ERC", "PCu", "PCgG", "Cun")	AD	0.00827629	0.00516185	1464	1.60336	0.109072	0.5719	NA	-0.00184913	0.0184017	Sexually Transmitted Diseases (STDs)
Total brain	TB	0.00226202	0.00303166	1452	0.746134	0.455707	0.83497	0.632552	-0.00368488	0.00820892	Human Herpes Viruses (HHVs)
Gray matter	GM	0.00719574	0.00420491	1452	1.71127	0.0872449	0.54098	0.280638	-0.00105261	0.0154441	Human Herpes Viruses (HHVs)
White matter	WM	-0.00629535	0.00298811	1452	-2.1068	0.0353059	0.54098	0.230768	-0.0121568	-0.000433881	Human Herpes Viruses (HHVs)
Frontal	Frontal	0.00055763	0.00349512	1452	0.159545	0.873262	0.962217	0.921243	-0.0062984	0.00741366	Human Herpes Viruses (HHVs)
Temporal	Temporal	-3.16625e-05	0.00306378	1452	-0.0103345	0.991756	0.991756	0.991756	-0.00604157	0.00597824	Human Herpes Viruses (HHVs)
Parietal	Parietal	-0.00157415	0.00379503	1452	-0.414793	0.678355	0.94139	0.784603	-0.00901848	0.00587017	Human Herpes Viruses (HHVs)
Occipital	Occipital	0.00255881	0.00378312	1452	0.676376	0.49891	0.83497	0.674582	-0.00486215	0.00997978	Human Herpes Viruses (HHVs)
Frontal gray matter	FRNGM	0.0069142	0.00461153	1452	1.49933	0.134006	NA	0.317639	-0.00213178	0.0159602	Human Herpes Viruses (HHVs)
Temporal gray matter	TEMGM	0.00702824	0.00434348	1452	1.61811	0.105855	NA	0.298886	-0.00149192	0.0155484	Human Herpes Viruses (HHVs)
Parietal gray matter	PARGM	0.00376293	0.00510567	1452	0.73701	0.461236	NA	0.632552	-0.00625235	0.0137782	Human Herpes Viruses (HHVs)
Occipital gray matter	OCCGM	0.0081207	0.00522695	1452	1.55362	0.120493	NA	0.317639	-0.00213248	0.0183739	Human Herpes Viruses (HHVs)
Frontal white matter	FRNWM	-0.0057191	0.00337759	1452	-1.69325	0.0906228	NA	0.280638	-0.0123446	0.000906381	Human Herpes Viruses (HHVs)
Temporal white matter	TEMWM	-0.00736687	0.00303149	1452	-2.43011	0.0152147	NA	0.223354	-0.0133134	-0.00142029	Human Herpes Viruses (HHVs)
Parietal white matter	PARWM	-0.00663769	0.00371286	1452	-1.78776	0.0740239	NA	0.280638	-0.0139208	0.000645455	Human Herpes Viruses (HHVs)
Occipital white matter	OCCWM	-0.00585405	0.00314494	1452	-1.86142	0.0628871	NA	0.280638	-0.0120232	0.000315064	Human Herpes Viruses (HHVs)
AD Signature Region ("HIP, "PHG","ERC", "PCu", "PCgG", "Cun")	AD	0.00465098	0.00421886	1452	1.10242	0.27046	0.749849	0.455512	-0.00362474	0.0129267	Human Herpes Viruses (HHVs)
Total brain	TB	0.000964532	0.00579336	1468	0.166489	0.867795	0.962217	NA	-0.0103996	0.0123287	Viral Hepatitis
Gray matter	GM	0.00175908	0.00809291	1468	0.217361	0.827958	0.962217	NA	-0.0141158	0.017634	Viral Hepatitis
White matter	WM	-0.000878738	0.00569132	1468	-0.1544	0.877316	0.962217	NA	-0.0120427	0.0102852	Viral Hepatitis
Frontal	Frontal	-0.00103539	0.00661826	1468	-0.156444	0.875704	0.962217	NA	-0.0140176	0.0119469	Viral Hepatitis
Temporal	Temporal	0.00121428	0.0058248	1468	0.208467	0.834893	0.962217	NA	-0.0102115	0.0126401	Viral Hepatitis
Parietal	Parietal	-0.000959747	0.00718136	1468	-0.133644	0.893702	0.971511	NA	-0.0150466	0.0131271	Viral Hepatitis
Occipital	Occipital	0.00716583	0.00733419	1468	0.977045	0.328708	0.749849	NA	-0.00722078	0.0215524	Viral Hepatitis
Frontal gray matter	FRNGM	-0.000318915	0.00881427	1468	-0.0361816	0.971142	NA	NA	-0.0176088	0.016971	Viral Hepatitis
Temporal gray matter	TEMGM	0.000929285	0.00831543	1468	0.111754	0.911034	NA	NA	-0.0153821	0.0172407	Viral Hepatitis
Parietal gray matter	PARGM	-0.000464401	0.00969691	1468	-0.0478916	0.961809	NA	NA	-0.0194857	0.0185569	Viral Hepatitis
Occipital gray matter	OCCGM	0.0102578	0.0101105	1468	1.01456	0.310482	NA	NA	-0.00957488	0.0300905	Viral Hepatitis
Frontal white matter	FRNWM	-0.00211479	0.00640021	1468	-0.330426	0.741126	NA	NA	-0.0146693	0.0104397	Viral Hepatitis
Temporal white matter	TEMWM	0.0011651	0.00575536	1468	0.202437	0.839603	NA	NA	-0.0101245	0.0124547	Viral Hepatitis
Parietal white matter	PARWM	-0.00203695	0.00702329	1468	-0.290028	0.771836	NA	NA	-0.0158137	0.0117398	Viral Hepatitis
Occipital white matter	OCCWM	0.00129569	0.00616325	1468	0.210228	0.833519	NA	NA	-0.010794	0.0133854	Viral Hepatitis
AD Signature Region ("HIP, "PHG","ERC", "PCu", "PCgG", "Cun")	AD	-0.000853174	0.00811766	1468	-0.105101	0.91631	0.97559	NA	-0.0167766	0.0150703	Viral Hepatitis
Total brain	TB	-0.00469652	0.00379705	1461	-1.23689	0.216329	0.653793	0.377592	-0.0121448	0.00275174	Miscellaneous Viral Infections
Gray matter	GM	-0.00758625	0.00531093	1461	-1.42842	0.153384	0.5719	0.317639	-0.0180041	0.00283162	Miscellaneous Viral Infections
White matter	WM	-0.00209622	0.00373215	1461	-0.561665	0.57443	0.849158	0.698042	-0.00941717	0.00522473	Miscellaneous Viral Infections
Frontal	Frontal	-0.00264723	0.00436809	1461	-0.606039	0.544583	0.83497	0.686526	-0.0112156	0.00592116	Miscellaneous Viral Infections
Temporal	Temporal	-0.00968268	0.00382644	1461	-2.53047	0.0114953	0.521123	0.220711	-0.0171886	-0.00217678	Miscellaneous Viral Infections
Parietal	Parietal	-0.00462543	0.00472829	1461	-0.978247	0.328114	0.749849	0.491622	-0.0139004	0.00464953	Miscellaneous Viral Infections
Occipital	Occipital	-0.003138	0.00472199	1461	-0.664551	0.506443	0.83497	0.675257	-0.0124006	0.0061246	Miscellaneous Viral Infections
Frontal gray matter	FRNGM	-0.00364335	0.00581328	1461	-0.626728	0.530936	NA	0.686526	-0.0150466	0.00775993	Miscellaneous Viral Infections
Temporal gray matter	TEMGM	-0.012674	0.00548282	1461	-2.31158	0.0209394	NA	0.223354	-0.023429	-0.00191893	Miscellaneous Viral Infections
Parietal gray matter	PARGM	-0.00666714	0.00638755	1461	-1.04377	0.296764	NA	0.48287	-0.0191969	0.0058626	Miscellaneous Viral Infections
Occipital gray matter	OCCGM	-0.00648329	0.00655532	1461	-0.989011	0.322822	NA	0.491622	-0.0193421	0.00637557	Miscellaneous Viral Infections
Frontal white matter	FRNWM	-0.00128843	0.00420398	1461	-0.306479	0.759284	NA	0.83783	-0.0095349	0.00695805	Miscellaneous Viral Infections
Temporal white matter	TEMWM	-0.005267	0.00377794	1461	-1.39415	0.163485	NA	0.320298	-0.0126778	0.00214376	Miscellaneous Viral Infections
Parietal white matter	PARWM	-0.00178045	0.00462047	1461	-0.385339	0.700042	NA	0.800048	-0.0108439	0.00728301	Miscellaneous Viral Infections
Occipital white matter	OCCWM	0.00180456	0.00396245	1461	0.455414	0.648879	NA	0.769042	-0.00596815	0.00957726	Miscellaneous Viral Infections
AD Signature Region ("HIP, "PHG","ERC", "PCu", "PCgG", "Cun")	AD	-0.00773436	0.00531512	1461	-1.45516	0.14584	0.5719	0.317639	-0.0181604	0.00269173	Miscellaneous Viral Infections
Total brain	TB	0.000507144	0.00314353	1432	0.161329	0.871857	0.962217	NA	-0.00565928	0.00667357	Candidiasis/Fungal infections
Gray matter	GM	0.00302207	0.00437596	1432	0.690609	0.489923	0.83497	NA	-0.0055619	0.011606	Candidiasis/Fungal infections
White matter	WM	0.0015639	0.00307746	1432	0.508179	0.611406	0.884588	NA	-0.00447291	0.00760071	Candidiasis/Fungal infections
Frontal	Frontal	0.00375866	0.00359904	1432	1.04435	0.296499	0.749849	NA	-0.00330129	0.0108186	Candidiasis/Fungal infections
Temporal	Temporal	0.00206688	0.00318761	1432	0.648411	0.516823	0.83497	NA	-0.004186	0.00831976	Candidiasis/Fungal infections
Parietal	Parietal	0.00258691	0.00393994	1432	0.656588	0.511552	0.83497	NA	-0.00514175	0.0103156	Candidiasis/Fungal infections
Occipital	Occipital	0.00101446	0.00389337	1432	0.260561	0.794469	0.962217	NA	-0.00662285	0.00865177	Candidiasis/Fungal infections
Frontal gray matter	FRNGM	0.00482259	0.00478778	1432	1.00727	0.313974	NA	NA	-0.00456922	0.0142144	Candidiasis/Fungal infections
Temporal gray matter	TEMGM	0.00283176	0.00454894	1432	0.62251	0.533705	NA	NA	-0.00609154	0.0117551	Candidiasis/Fungal infections
Parietal gray matter	PARGM	0.00324278	0.00529202	1432	0.612768	0.540127	NA	NA	-0.00713817	0.0136237	Candidiasis/Fungal infections
Occipital gray matter	OCCGM	0.00102661	0.00543578	1432	0.188862	0.850228	NA	NA	-0.00963633	0.0116896	Candidiasis/Fungal infections
Frontal white matter	FRNWM	0.00223711	0.00347882	1432	0.643067	0.520284	NA	NA	-0.00458701	0.00906123	Candidiasis/Fungal infections
Temporal white matter	TEMWM	0.00107204	0.0031478	1432	0.340568	0.733479	NA	NA	-0.00510275	0.00724683	Candidiasis/Fungal infections
Parietal white matter	PARWM	0.00164239	0.00378574	1432	0.433835	0.664474	NA	NA	-0.00578381	0.00906858	Candidiasis/Fungal infections
Occipital white matter	OCCWM	0.000444874	0.00316865	1432	0.140398	0.888365	NA	NA	-0.00577083	0.00666057	Candidiasis/Fungal infections
AD Signature Region ("HIP, "PHG","ERC", "PCu", "PCgG", "Cun")	AD	0.00502391	0.00447645	1432	1.1223	0.261923	0.742117	NA	-0.00375719	0.013805	Candidiasis/Fungal infections
Total brain	TB	0.000633703	0.00358629	1435	0.176701	0.859768	0.962217	NA	-0.00640124	0.00766864	Other Infections
Gray matter	GM	0.00327376	0.00499875	1435	0.654916	0.512627	0.83497	NA	-0.00653188	0.0130794	Other Infections
White matter	WM	0.00028724	0.00347427	1435	0.0826762	0.934121	0.979336	NA	-0.00652796	0.00710244	Other Infections
Frontal	Frontal	0.00309435	0.00407654	1435	0.759064	0.447939	0.83497	NA	-0.00490226	0.011091	Other Infections
Temporal	Temporal	-0.000201294	0.00355638	1435	-0.056601	0.954871	0.980812	NA	-0.00717755	0.00677496	Other Infections
Parietal	Parietal	0.00461723	0.00446962	1435	1.03302	0.301767	0.749849	NA	-0.00415047	0.0133849	Other Infections
Occipital	Occipital	-0.00260861	0.00445977	1435	-0.58492	0.558693	0.83497	NA	-0.011357	0.00613976	Other Infections
Frontal gray matter	FRNGM	0.0059599	0.00544355	1435	1.09485	0.273764	NA	NA	-0.00471827	0.0166381	Other Infections
Temporal gray matter	TEMGM	0.000957762	0.00512916	1435	0.186729	0.8519	NA	NA	-0.0091037	0.0110192	Other Infections
Parietal gray matter	PARGM	0.00624039	0.00606129	1435	1.02955	0.303396	NA	NA	-0.00564954	0.0181303	Other Infections
Occipital gray matter	OCCGM	-0.00307607	0.00622554	1435	-0.494104	0.621308	NA	NA	-0.0152882	0.00913608	Other Infections
Frontal white matter	FRNWM	0.000372842	0.00392926	1435	0.0948886	0.924416	NA	NA	-0.00733488	0.00808056	Other Infections
Temporal white matter	TEMWM	-0.00113529	0.00353844	1435	-0.320845	0.748375	NA	NA	-0.00807636	0.00580577	Other Infections
Parietal white matter	PARWM	0.00287599	0.0043157	1435	0.666401	0.505262	NA	NA	-0.00558978	0.0113417	Other Infections
Occipital white matter	OCCWM	-0.000498443	0.00364541	1435	-0.136732	0.891262	NA	NA	-0.00764936	0.00665247	Other Infections
AD Signature Region ("HIP, "PHG","ERC", "PCu", "PCgG", "Cun")	AD	0.00363452	0.00500827	1435	0.725705	0.468138	0.83497	NA	-0.00618979	0.0134588	Other Infections
Total brain	TB	-0.00841283	0.00496318	1449	-1.69505	0.0902809	0.54098	0.280638	-0.0181486	0.00132295	Upper Respiratory Tract Infections (URTIs)
Gray matter	GM	-0.00941598	0.00694002	1449	-1.35676	0.175067	0.593323	0.336129	-0.0230295	0.00419759	Upper Respiratory Tract Infections (URTIs)
White matter	WM	-0.0069232	0.00487182	1449	-1.42107	0.155511	0.5719	0.317639	-0.0164798	0.00263336	Upper Respiratory Tract Infections (URTIs)
Frontal	Frontal	-0.00823412	0.00570961	1449	-1.44215	0.149476	0.5719	0.317639	-0.0194341	0.00296586	Upper Respiratory Tract Infections (URTIs)
Temporal	Temporal	-0.0109655	0.00496198	1449	-2.20991	0.0272669	0.54098	0.230768	-0.020699	-0.00123212	Upper Respiratory Tract Infections (URTIs)
Parietal	Parietal	-0.00922549	0.00619259	1449	-1.48976	0.136504	0.5719	0.317639	-0.0213729	0.00292191	Upper Respiratory Tract Infections (URTIs)
Occipital	Occipital	-0.00918952	0.0062082	1449	-1.48022	0.139032	0.5719	0.317639	-0.0213675	0.00298851	Upper Respiratory Tract Infections (URTIs)
Frontal gray matter	FRNGM	-0.00751148	0.00760771	1449	-0.987352	0.323635	NA	0.491622	-0.0224348	0.00741181	Upper Respiratory Tract Infections (URTIs)
Temporal gray matter	TEMGM	-0.0121074	0.00713726	1449	-1.69637	0.0900307	NA	0.280638	-0.0261079	0.00189303	Upper Respiratory Tract Infections (URTIs)
Parietal gray matter	PARGM	-0.0135911	0.00833824	1449	-1.62997	0.103325	NA	0.298886	-0.0299474	0.00276523	Upper Respiratory Tract Infections (URTIs)
Occipital gray matter	OCCGM	-0.0102634	0.00860764	1449	-1.19236	0.233314	NA	0.399966	-0.0271482	0.00662132	Upper Respiratory Tract Infections (URTIs)
Frontal white matter	FRNWM	-0.00804196	0.0054823	1449	-1.4669	0.142622	NA	0.317639	-0.0187961	0.00271214	Upper Respiratory Tract Infections (URTIs)
Temporal white matter	TEMWM	-0.00857331	0.00490307	1449	-1.74856	0.0805788	NA	0.280638	-0.0181912	0.00104456	Upper Respiratory Tract Infections (URTIs)
Parietal white matter	PARWM	-0.00377841	0.00604117	1449	-0.625443	0.531779	NA	0.686526	-0.0156288	0.00807196	Upper Respiratory Tract Infections (URTIs)
Occipital white matter	OCCWM	-0.00647753	0.0051659	1449	-1.2539	0.21008	NA	0.377592	-0.016611	0.00365591	Upper Respiratory Tract Infections (URTIs)
AD Signature Region ("HIP, "PHG","ERC", "PCu", "PCgG", "Cun")	AD	-0.0068928	0.0069496	1449	-0.991827	0.321448	0.749849	0.491622	-0.0205251	0.00673955	Upper Respiratory Tract Infections (URTIs)
Total brain	TB	-0.0092423	0.00521769	1458	-1.77134	0.0767132	0.54098	0.280638	-0.0194773	0.000992682	Lower Respiratory Tract Infection (LRTIs)
Gray matter	GM	-0.0106524	0.00728789	1458	-1.46165	0.144052	0.5719	0.317639	-0.0249482	0.0036435	Lower Respiratory Tract Infection (LRTIs)
White matter	WM	-0.00722744	0.00513868	1458	-1.40648	0.159796	0.5719	0.319591	-0.0173074	0.00285256	Lower Respiratory Tract Infection (LRTIs)
Frontal	Frontal	-0.0026083	0.0060157	1458	-0.433582	0.664656	0.931889	0.778134	-0.0144087	0.00919205	Lower Respiratory Tract Infection (LRTIs)
Temporal	Temporal	-0.012548	0.00525147	1458	-2.38942	0.0170016	0.54098	0.223354	-0.0228492	-0.00224671	Lower Respiratory Tract Infection (LRTIs)
Parietal	Parietal	-0.00543459	0.0065434	1458	-0.830545	0.406367	0.83497	0.582256	-0.0182701	0.00740089	Lower Respiratory Tract Infection (LRTIs)
Occipital	Occipital	-0.01678	0.00645746	1458	-2.59855	0.00945631	0.521123	0.220711	-0.0294469	-0.00411311	Lower Respiratory Tract Infection (LRTIs)
Frontal gray matter	FRNGM	-0.00294975	0.00799711	1458	-0.368851	0.712292	NA	0.804471	-0.0186368	0.0127373	Lower Respiratory Tract Infection (LRTIs)
Temporal gray matter	TEMGM	-0.012585	0.00750605	1458	-1.67665	0.0938256	NA	0.281477	-0.0273088	0.0021388	Lower Respiratory Tract Infection (LRTIs)
Parietal gray matter	PARGM	-0.00182047	0.00880901	1458	-0.20666	0.836304	NA	0.897409	-0.0191002	0.0154592	Lower Respiratory Tract Infection (LRTIs)
Occipital gray matter	OCCGM	-0.0186069	0.00899452	1458	-2.06869	0.0387509	NA	0.230768	-0.0362505	-0.000963307	Lower Respiratory Tract Infection (LRTIs)
Frontal white matter	FRNWM	-0.00185087	0.00579544	1458	-0.319367	0.749494	NA	0.836644	-0.0132192	0.00951742	Lower Respiratory Tract Infection (LRTIs)
Temporal white matter	TEMWM	-0.0112873	0.00521257	1458	-2.16539	0.0305193	NA	0.230768	-0.0215122	-0.00106233	Lower Respiratory Tract Infection (LRTIs)
Parietal white matter	PARWM	-0.00832593	0.00638346	1458	-1.3043	0.192338	NA	0.362048	-0.0208477	0.00419581	Lower Respiratory Tract Infection (LRTIs)
Occipital white matter	OCCWM	-0.0135329	0.00529422	1458	-2.55617	0.0106837	NA	0.220711	-0.023918	-0.00314784	Lower Respiratory Tract Infection (LRTIs)
AD Signature Region ("HIP, "PHG","ERC", "PCu", "PCgG", "Cun")	AD	-0.0114721	0.00731248	1458	-1.56883	0.116904	0.5719	0.317639	-0.0258162	0.00287205	Lower Respiratory Tract Infection (LRTIs)
Total brain	TB	0.000625686	0.00300444	1453	0.208254	0.83506	0.962217	NA	-0.00526782	0.00651919	Pneumonia
Gray matter	GM	0.00247553	0.00417791	1453	0.592528	0.553589	0.83497	NA	-0.00571985	0.0106709	Pneumonia
White matter	WM	0.000944489	0.00295941	1453	0.319148	0.74966	0.962217	NA	-0.00486068	0.00674966	Pneumonia
Frontal	Frontal	0.00104292	0.00346775	1453	0.300748	0.763649	0.962217	NA	-0.00575942	0.00784526	Pneumonia
Temporal	Temporal	0.00232796	0.00302976	1453	0.768364	0.442396	0.83497	NA	-0.00361522	0.00827114	Pneumonia
Parietal	Parietal	-0.000385482	0.00375288	1453	-0.102716	0.918202	0.97559	NA	-0.00774712	0.00697615	Pneumonia
Occipital	Occipital	0.00122186	0.00373881	1453	0.326806	0.743862	0.962217	NA	-0.00611217	0.0085559	Pneumonia
Frontal gray matter	FRNGM	0.000719312	0.00460534	1453	0.156191	0.875904	NA	NA	-0.00831451	0.00975313	Pneumonia
Temporal gray matter	TEMGM	0.00524423	0.00430832	1453	1.21723	0.223713	NA	NA	-0.00320696	0.0136954	Pneumonia
Parietal gray matter	PARGM	-0.00114633	0.00505492	1453	-0.226775	0.82063	NA	NA	-0.0110621	0.00876939	Pneumonia
Occipital gray matter	OCCGM	0.000269117	0.00519057	1453	0.0518473	0.958658	NA	NA	-0.00991269	0.0104509	Pneumonia
Frontal white matter	FRNWM	0.00154938	0.00333372	1453	0.464762	0.642172	NA	NA	-0.00499003	0.0080888	Pneumonia
Temporal white matter	TEMWM	-0.000600119	0.00301969	1453	-0.198735	0.842498	NA	NA	-0.00652353	0.0053233	Pneumonia
Parietal white matter	PARWM	0.000523607	0.00366904	1453	0.14271	0.886539	NA	NA	-0.00667356	0.00772078	Pneumonia
Occipital white matter	OCCWM	0.00289831	0.00309719	1453	0.935789	0.349537	NA	NA	-0.00317712	0.00897375	Pneumonia
AD Signature Region ("HIP, "PHG","ERC", "PCu", "PCgG", "Cun")	AD	0.00135556	0.00419144	1453	0.323412	0.746429	0.962217	NA	-0.00686636	0.00957749	Pneumonia
Total brain	TB	-0.00973148	0.00496073	1458	-1.96171	0.0499869	0.54098	0.266597	-0.0194624	-5.56449e-07	Skin/Subcutaneous Infections
Gray matter	GM	-0.0146299	0.00692855	1458	-2.11154	0.0348953	0.54098	0.230768	-0.0282209	-0.00103895	Skin/Subcutaneous Infections
White matter	WM	-0.000983958	0.00491389	1458	-0.20024	0.841321	0.962217	0.897409	-0.010623	0.00865509	Skin/Subcutaneous Infections
Frontal	Frontal	-0.00601592	0.00573295	1458	-1.04936	0.294187	0.749849	0.48287	-0.0172616	0.0052298	Skin/Subcutaneous Infections
Temporal	Temporal	-0.00948568	0.00500279	1458	-1.89608	0.0581475	0.54098	0.280638	-0.0192991	0.000327762	Skin/Subcutaneous Infections
Parietal	Parietal	-0.00769393	0.00621775	1458	-1.23741	0.216133	0.653793	0.377592	-0.0198906	0.00450275	Skin/Subcutaneous Infections
Occipital	Occipital	-0.0111092	0.00619931	1458	-1.792	0.0733399	0.54098	0.280638	-0.0232697	0.00105134	Skin/Subcutaneous Infections
Frontal gray matter	FRNGM	-0.0116227	0.00760079	1458	-1.52915	0.126445	NA	0.317639	-0.0265324	0.00328692	Skin/Subcutaneous Infections
Temporal gray matter	TEMGM	-0.0149761	0.00714271	1458	-2.0967	0.0361923	NA	0.230768	-0.0289872	-0.000965013	Skin/Subcutaneous Infections
Parietal gray matter	PARGM	-0.0124045	0.00838027	1458	-1.4802	0.139035	NA	0.317639	-0.0288432	0.00403418	Skin/Subcutaneous Infections
Occipital gray matter	OCCGM	-0.0175742	0.00858657	1458	-2.04671	0.0408652	NA	0.230768	-0.0344176	-0.000730902	Skin/Subcutaneous Infections
Frontal white matter	FRNWM	0.000671694	0.00554342	1458	0.12117	0.903573	NA	0.942859	-0.0102022	0.0115456	Skin/Subcutaneous Infections
Temporal white matter	TEMWM	-0.0027118	0.00495648	1458	-0.547123	0.584378	NA	0.701253	-0.0124344	0.00701078	Skin/Subcutaneous Infections
Parietal white matter	PARWM	-0.00160305	0.00609279	1458	-0.263107	0.792505	NA	0.864551	-0.0135546	0.0103485	Skin/Subcutaneous Infections
Occipital white matter	OCCWM	0.0003578	0.00519385	1458	0.0688891	0.945087	NA	0.971944	-0.00983043	0.010546	Skin/Subcutaneous Infections
AD Signature Region ("HIP, "PHG","ERC", "PCu", "PCgG", "Cun")	AD	-0.012701	0.00695514	1458	-1.82612	0.0680362	0.54098	0.280638	-0.0263441	0.00094221	Skin/Subcutaneous Infections
Total brain	TB	-0.00443845	0.00286228	1456	-1.55067	0.121198	0.5719	NA	-0.0100531	0.00117618	Urinary Tract Infections
Gray matter	GM	-0.00406893	0.00399738	1456	-1.0179	0.308894	0.749849	NA	-0.0119102	0.0037723	Urinary Tract Infections
White matter	WM	-0.00450564	0.00282076	1456	-1.59731	0.110413	0.5719	NA	-0.0100388	0.00102755	Urinary Tract Infections
Frontal	Frontal	-0.00285167	0.00329718	1456	-0.864882	0.387246	0.822898	NA	-0.0093194	0.00361606	Urinary Tract Infections
Temporal	Temporal	-0.00487301	0.00288564	1456	-1.68871	0.0914893	0.54098	NA	-0.0105335	0.000787449	Urinary Tract Infections
Parietal	Parietal	-0.00615224	0.00357171	1456	-1.72249	0.0851932	0.54098	NA	-0.0131585	0.000854015	Urinary Tract Infections
Occipital	Occipital	-0.0065674	0.0035719	1456	-1.83863	0.0661737	0.54098	NA	-0.013574	0.000439231	Urinary Tract Infections
Frontal gray matter	FRNGM	-0.00082784	0.00439011	1456	-0.188569	0.850457	NA	NA	-0.00943946	0.00778378	Urinary Tract Infections
Temporal gray matter	TEMGM	-0.0048575	0.00412025	1456	-1.17893	0.238617	NA	NA	-0.0129397	0.00322476	Urinary Tract Infections
Parietal gray matter	PARGM	-0.00539712	0.0048249	1456	-1.1186	0.263496	NA	NA	-0.0148616	0.00406738	Urinary Tract Infections
Occipital gray matter	OCCGM	-0.0106673	0.00493361	1456	-2.16216	0.0307681	NA	NA	-0.020345	-0.000989522	Urinary Tract Infections
Frontal white matter	FRNWM	-0.00478196	0.00317674	1456	-1.5053	0.132463	NA	NA	-0.0110134	0.00144952	Urinary Tract Infections
Temporal white matter	TEMWM	-0.00444011	0.00287462	1456	-1.54459	0.122662	NA	NA	-0.0100789	0.00119872	Urinary Tract Infections
Parietal white matter	PARWM	-0.00621564	0.00348737	1456	-1.78233	0.0749036	NA	NA	-0.0130564	0.000625159	Urinary Tract Infections
Occipital white matter	OCCWM	0.000730898	0.00296294	1456	0.24668	0.805191	NA	NA	-0.00508119	0.00654299	Urinary Tract Infections
AD Signature Region ("HIP, "PHG","ERC", "PCu", "PCgG", "Cun")	AD	-0.00248641	0.00402118	1456	-0.618328	0.536456	0.83497	NA	-0.0103743	0.00540152	Urinary Tract Infections
Total brain	TB	-0.00188102	0.00231208	1406	-0.813562	0.416034	0.83497	NA	-0.00641653	0.00265448	Any Infection
Gray matter	GM	0.000216135	0.00323373	1406	0.0668377	0.94672	0.980812	NA	-0.00612732	0.00655959	Any Infection
White matter	WM	-0.00208061	0.00221121	1406	-0.940938	0.346898	0.760938	NA	-0.00641824	0.00225701	Any Infection
Frontal	Frontal	-0.000559936	0.00263461	1406	-0.212531	0.831723	0.962217	NA	-0.00572812	0.00460825	Any Infection
Temporal	Temporal	-0.00200907	0.00231559	1406	-0.867628	0.385746	0.822898	NA	-0.00655145	0.00253331	Any Infection
Parietal	Parietal	-0.00214579	0.00287021	1406	-0.747608	0.454822	0.83497	NA	-0.00777615	0.00348456	Any Infection
Occipital	Occipital	-0.000488382	0.00287557	1406	-0.169838	0.865162	0.962217	NA	-0.00612925	0.00515249	Any Infection
Frontal gray matter	FRNGM	0.000778904	0.00353344	1406	0.220438	0.825562	NA	NA	-0.00615248	0.00771029	Any Infection
Temporal gray matter	TEMGM	-3.5526e-05	0.00333137	1406	-0.0106641	0.991493	NA	NA	-0.00657051	0.00649946	Any Infection
Parietal gray matter	PARGM	-0.00127778	0.0039077	1406	-0.326991	0.743723	NA	NA	-0.00894334	0.00638777	Any Infection
Occipital gray matter	OCCGM	0.000541564	0.00401083	1406	0.135026	0.892611	NA	NA	-0.00732629	0.00840942	Any Infection
Frontal white matter	FRNWM	-0.0015483	0.00250156	1406	-0.618931	0.536062	NA	NA	-0.00645549	0.0033589	Any Infection
Temporal white matter	TEMWM	-0.00371873	0.00226957	1406	-1.63852	0.101537	NA	NA	-0.00817085	0.000733377	Any Infection
Parietal white matter	PARWM	-0.00266959	0.00271546	1406	-0.983108	0.325723	NA	NA	-0.00799639	0.0026572	Any Infection
Occipital white matter	OCCWM	-0.00237232	0.00231098	1406	-1.02655	0.304811	NA	NA	-0.00690566	0.00216101	Any Infection
AD Signature Region ("HIP, "PHG","ERC", "PCu", "PCgG", "Cun")	AD	0.000843384	0.00323467	1406	0.260732	0.794337	0.962217	NA	-0.00550192	0.00718869	Any Infection
Total brain	TB	-1.88999e-05	0.00121543	1406	-0.0155499	0.987596	0.991756	NA	-0.00240316	0.00236536	Total Infections
Gray matter	GM	0.000507592	0.00170027	1406	0.298536	0.765338	0.962217	NA	-0.00282774	0.00384293	Total Infections
White matter	WM	-0.000373726	0.00116396	1406	-0.32108	0.748197	0.962217	NA	-0.00265702	0.00190957	Total Infections
Frontal	Frontal	0.000861694	0.00138311	1406	0.623011	0.533378	0.83497	NA	-0.00185149	0.00357488	Total Infections
Temporal	Temporal	-0.000620289	0.00121777	1406	-0.509364	0.610577	0.884588	NA	-0.00300913	0.00176855	Total Infections
Parietal	Parietal	-0.000563356	0.00150862	1406	-0.373423	0.70889	0.962217	NA	-0.00352275	0.00239604	Total Infections
Occipital	Occipital	0.000190392	0.00151602	1406	0.125587	0.900077	0.971511	NA	-0.0027835	0.00316429	Total Infections
Frontal gray matter	FRNGM	0.00141375	0.00185505	1406	0.76211	0.446122	NA	NA	-0.00222521	0.00505271	Total Infections
Temporal gray matter	TEMGM	7.41399e-05	0.00175167	1406	0.0423253	0.966245	NA	NA	-0.00336203	0.00351031	Total Infections
Parietal gray matter	PARGM	-0.000444335	0.00205456	1406	-0.216268	0.828811	NA	NA	-0.00447467	0.003586	Total Infections
Occipital gray matter	OCCGM	-0.000115622	0.00211381	1406	-0.0546983	0.956387	NA	NA	-0.00426218	0.00403094	Total Infections
Frontal white matter	FRNWM	0.000183379	0.00131689	1406	0.139252	0.889271	NA	NA	-0.0023999	0.00276666	Total Infections
Temporal white matter	TEMWM	-0.00126136	0.00119405	1406	-1.05637	0.290982	NA	NA	-0.00360367	0.00108096	Total Infections
Parietal white matter	PARWM	-0.000645281	0.00142893	1406	-0.451584	0.651639	NA	NA	-0.00344834	0.00215778	Total Infections
Occipital white matter	OCCWM	0.000416354	0.0012234	1406	0.340326	0.733662	NA	NA	-0.00198353	0.00281624	Total Infections
AD Signature Region ("HIP, "PHG","ERC", "PCu", "PCgG", "Cun")	AD	0.00109827	0.00170087	1406	0.645709	0.518573	0.83497	NA	-0.00223825	0.00443478	Total Infections
Supplementary Table 4b. Cross-sectional associations of infections with brain volumes in BLSA
Brain Region	Abbreviation	Beta	SE	df	t	p	FDR (Primary Analyses)	FDR (Secondary Analyses)	Lower CI (95%)	Upper CI (95%)	Infection Category
Total brain	TB	-0.0154942	0.037602	964	-0.412059	0.680388	0.995689	0.994815	-0.0892855	0.058297	Influenza
Gray matter	GM	-0.000303118	0.0466356	964	-0.00649972	0.994815	0.997216	0.994815	-0.0918221	0.0912158	Influenza
White matter	WM	-0.00968813	0.0592495	964	-0.163514	0.870148	0.995689	0.994815	-0.125961	0.106585	Influenza
Frontal	Frontal	-0.0450459	0.0519901	964	-0.866431	0.386469	0.995689	0.994815	-0.147073	0.056981	Influenza
Temporal	Temporal	-0.0166344	0.0514231	964	-0.32348	0.746402	0.995689	0.994815	-0.117549	0.0842798	Influenza
Parietal	Parietal	0.0660436	0.0607355	964	1.0874	0.277133	0.995689	0.994815	-0.0531454	0.185233	Influenza
Occipital	Occipital	-0.00815826	0.0675431	964	-0.120786	0.903886	0.995689	0.994815	-0.140707	0.12439	Influenza
Frontal gray matter	FRNGM	-0.0378755	0.0584147	964	-0.64839	0.516887	0.995689	0.994815	-0.15251	0.0767592	Influenza
Temporal gray matter	TEMGM	-0.00970954	0.063277	964	-0.153445	0.878079	NA	0.994815	-0.133886	0.114467	Influenza
Parietal gray matter	PARGM	0.0546307	0.0705176	964	0.774709	0.438702	NA	0.994815	-0.0837551	0.193016	Influenza
Occipital gray matter	OCCGM	-0.0174148	0.0708088	964	-0.245942	0.80578	NA	0.994815	-0.156372	0.121542	Influenza
Frontal white matter	FRNWM	-0.0478079	0.0674565	964	-0.708721	0.478669	NA	0.994815	-0.180186	0.0845707	Influenza
Temporal white matter	TEMWM	-0.0215235	0.0626286	964	-0.343669	0.73117	NA	0.994815	-0.144428	0.101381	Influenza
Parietal white matter	PARWM	0.0694788	0.0700966	964	0.991187	0.321843	NA	0.994815	-0.0680807	0.207038	Influenza
Occipital white matter	OCCWM	0.00687621	0.0795796	964	0.0864066	0.931161	NA	0.994815	-0.149293	0.163046	Influenza
AD Signature Region ("HIP, "PHG","ERC", "PCu", "PCgG", "Cun")	AD	-0.00386708	0.066584	964	-0.0580782	0.953698	0.995689	0.994815	-0.134533	0.126799	Influenza
Total brain	TB	-0.00392755	0.0533375	964	-0.0736357	0.941315	0.995689	NA	-0.108599	0.100743	Gastrointestinal Infections
Gray matter	GM	0.0145997	0.0662212	964	0.220468	0.825553	0.995689	NA	-0.115355	0.144554	Gastrointestinal Infections
White matter	WM	-0.0658495	0.0837391	964	-0.786365	0.431847	0.995689	NA	-0.230182	0.0984824	Gastrointestinal Infections
Frontal	Frontal	-0.0599417	0.0735768	964	-0.814682	0.415456	0.995689	NA	-0.204331	0.0844475	Gastrointestinal Infections
Temporal	Temporal	-0.0610578	0.0727581	964	-0.83919	0.401571	0.995689	NA	-0.20384	0.0817247	Gastrointestinal Infections
Parietal	Parietal	0.0526187	0.0858743	964	0.612741	0.540192	0.995689	NA	-0.115903	0.221141	Gastrointestinal Infections
Occipital	Occipital	0.0353435	0.0956056	964	0.369681	0.711702	0.995689	NA	-0.152276	0.222963	Gastrointestinal Infections
Frontal gray matter	FRNGM	-0.0303642	0.0828877	964	-0.366329	0.7142	NA	NA	-0.193025	0.132297	Gastrointestinal Infections
Temporal gray matter	TEMGM	-0.0319	0.0896302	964	-0.355907	0.721988	NA	NA	-0.207793	0.143993	Gastrointestinal Infections
Parietal gray matter	PARGM	0.0882306	0.0997866	964	0.884194	0.376812	NA	NA	-0.107593	0.284055	Gastrointestinal Infections
Occipital gray matter	OCCGM	0.0649362	0.100388	964	0.64685	0.517883	NA	NA	-0.132069	0.261941	Gastrointestinal Infections
Frontal white matter	FRNWM	-0.0845526	0.0953147	964	-0.887089	0.375252	NA	NA	-0.271601	0.102496	Gastrointestinal Infections
Temporal white matter	TEMWM	-0.084281	0.0885851	964	-0.951413	0.341633	NA	NA	-0.258123	0.0895609	Gastrointestinal Infections
Parietal white matter	PARWM	0.0101043	0.0990783	964	0.101983	0.918791	NA	NA	-0.18433	0.204538	Gastrointestinal Infections
Occipital white matter	OCCWM	-0.0157371	0.11265	964	-0.139699	0.888927	NA	NA	-0.236805	0.20533	Gastrointestinal Infections
AD Signature Region ("HIP, "PHG","ERC", "PCu", "PCgG", "Cun")	AD	0.030499	0.0942366	964	0.323643	0.746279	0.995689	NA	-0.154433	0.215431	Gastrointestinal Infections
Total brain	TB	-0.0368401	0.0473613	964	-0.777852	0.436847	0.995689	NA	-0.129783	0.0561031	Tuberculosis
Gray matter	GM	-0.0952526	0.0586022	964	-1.62541	0.104402	0.995689	NA	-0.210255	0.0197499	Tuberculosis
White matter	WM	0.0731453	0.0747344	964	0.978736	0.327956	0.995689	NA	-0.0735156	0.219806	Tuberculosis
Frontal	Frontal	-0.0241242	0.0655515	964	-0.368019	0.71294	0.995689	NA	-0.152764	0.104516	Tuberculosis
Temporal	Temporal	0.0260441	0.0648647	964	0.401514	0.68813	0.995689	NA	-0.101248	0.153336	Tuberculosis
Parietal	Parietal	-0.0037866	0.076585	964	-0.0494431	0.960576	0.995689	NA	-0.154079	0.146506	Tuberculosis
Occipital	Occipital	-0.0715208	0.0851585	964	-0.839855	0.401198	0.995689	NA	-0.238638	0.0955967	Tuberculosis
Frontal gray matter	FRNGM	-0.120979	0.0734989	964	-1.646	0.100089	NA	NA	-0.265216	0.0232569	Tuberculosis
Temporal gray matter	TEMGM	-0.0273385	0.0797483	964	-0.34281	0.731816	NA	NA	-0.183839	0.129162	Tuberculosis
Parietal gray matter	PARGM	-0.0832723	0.0887873	964	-0.937885	0.348538	NA	NA	-0.257511	0.0909664	Tuberculosis
Occipital gray matter	OCCGM	-0.134459	0.0891041	964	-1.50901	0.131624	NA	NA	-0.309319	0.0404014	Tuberculosis
Frontal white matter	FRNWM	0.0783121	0.0851015	964	0.92022	0.357688	NA	NA	-0.0886935	0.245318	Tuberculosis
Temporal white matter	TEMWM	0.078818	0.0790412	964	0.997176	0.318929	NA	NA	-0.0762947	0.233931	Tuberculosis
Parietal white matter	PARWM	0.0771403	0.0884162	964	0.872468	0.38317	NA	NA	-0.0963701	0.250651	Tuberculosis
Occipital white matter	OCCWM	0.0355473	0.100422	964	0.353979	0.723432	NA	NA	-0.161524	0.232618	Tuberculosis
AD Signature Region ("HIP, "PHG","ERC", "PCu", "PCgG", "Cun")	AD	-0.0904891	0.0838901	964	-1.07866	0.281008	0.995689	NA	-0.255117	0.0741392	Tuberculosis
Total brain	TB	-0.0581289	0.0302305	964	-1.92285	0.0547927	0.995689	NA	-0.117454	0.00119633	Miscellaneous Bacterial Infections
Gray matter	GM	-0.0586315	0.0374462	964	-1.56575	0.117735	0.995689	NA	-0.132117	0.0148541	Miscellaneous Bacterial Infections
White matter	WM	-0.0387638	0.047661	964	-0.813323	0.416234	0.995689	NA	-0.132295	0.0547675	Miscellaneous Bacterial Infections
Frontal	Frontal	-0.0473165	0.0418548	964	-1.13049	0.25855	0.995689	NA	-0.129454	0.0348205	Miscellaneous Bacterial Infections
Temporal	Temporal	-0.0846293	0.0412968	964	-2.0493	0.0407033	0.995689	NA	-0.165671	-0.0035874	Miscellaneous Bacterial Infections
Parietal	Parietal	-0.0394895	0.0488601	964	-0.808214	0.419167	0.995689	NA	-0.135374	0.0563951	Miscellaneous Bacterial Infections
Occipital	Occipital	-0.0163689	0.0543486	964	-0.301183	0.76334	0.995689	NA	-0.123024	0.0902862	Miscellaneous Bacterial Infections
Frontal gray matter	FRNGM	-0.042049	0.0470238	964	-0.894207	0.371434	NA	NA	-0.13433	0.0502318	Miscellaneous Bacterial Infections
Temporal gray matter	TEMGM	-0.106597	0.0507535	964	-2.1003	0.0359621	NA	NA	-0.206197	-0.00699728	Miscellaneous Bacterial Infections
Parietal gray matter	PARGM	-0.0858721	0.0566597	964	-1.51558	0.129954	NA	NA	-0.197063	0.0253184	Miscellaneous Bacterial Infections
Occipital gray matter	OCCGM	-0.0366275	0.0569657	964	-0.642975	0.520393	NA	NA	-0.148419	0.0751635	Miscellaneous Bacterial Infections
Frontal white matter	FRNWM	-0.048135	0.0542829	964	-0.886743	0.375438	NA	NA	-0.154661	0.0583913	Miscellaneous Bacterial Infections
Temporal white matter	TEMWM	-0.0522056	0.0503911	964	-1.03601	0.300458	NA	NA	-0.151094	0.0466833	Miscellaneous Bacterial Infections
Parietal white matter	PARWM	0.0116509	0.0564148	964	0.206522	0.836427	NA	NA	-0.099059	0.122361	Miscellaneous Bacterial Infections
Occipital white matter	OCCWM	0.0163085	0.0640149	964	0.254761	0.798962	NA	NA	-0.109316	0.141933	Miscellaneous Bacterial Infections
AD Signature Region ("HIP, "PHG","ERC", "PCu", "PCgG", "Cun")	AD	-0.100516	0.0533547	964	-1.88391	0.0598776	0.995689	NA	-0.20522	0.00418916	Miscellaneous Bacterial Infections
Total brain	TB	0.0198605	0.0334728	964	0.593332	0.553098	0.995689	NA	-0.0458274	0.0855484	Sexually Transmitted Diseases (STDs)
Gray matter	GM	-0.0157839	0.0415843	964	-0.379563	0.704353	0.995689	NA	-0.09739	0.0658223	Sexually Transmitted Diseases (STDs)
White matter	WM	0.0784677	0.0525385	964	1.49353	0.135626	0.995689	NA	-0.0246353	0.181571	Sexually Transmitted Diseases (STDs)
Frontal	Frontal	0.0520435	0.046181	964	1.12694	0.260046	0.995689	NA	-0.0385835	0.14267	Sexually Transmitted Diseases (STDs)
Temporal	Temporal	0.000159575	0.0457133	964	0.00349077	0.997216	0.997216	NA	-0.0895496	0.0898687	Sexually Transmitted Diseases (STDs)
Parietal	Parietal	-0.0210994	0.0539596	964	-0.391023	0.695867	0.995689	NA	-0.126991	0.0847924	Sexually Transmitted Diseases (STDs)
Occipital	Occipital	-0.0340116	0.0600066	964	-0.566797	0.570984	0.995689	NA	-0.15177	0.083747	Sexually Transmitted Diseases (STDs)
Frontal gray matter	FRNGM	-0.0209461	0.0520326	964	-0.402557	0.687364	NA	NA	-0.123056	0.0811641	Sexually Transmitted Diseases (STDs)
Temporal gray matter	TEMGM	-0.0305345	0.0563056	964	-0.542299	0.587738	NA	NA	-0.14103	0.0799613	Sexually Transmitted Diseases (STDs)
Parietal gray matter	PARGM	-0.0694603	0.0626801	964	-1.10817	0.268065	NA	NA	-0.192466	0.053545	Sexually Transmitted Diseases (STDs)
Occipital gray matter	OCCGM	-0.0621017	0.0630238	964	-0.985369	0.32469	NA	NA	-0.185781	0.0615779	Sexually Transmitted Diseases (STDs)
Frontal white matter	FRNWM	0.121554	0.0597533	964	2.03426	0.0421986	NA	NA	0.00429225	0.238815	Sexually Transmitted Diseases (STDs)
Temporal white matter	TEMWM	0.0318279	0.0556247	964	0.57219	0.567327	NA	NA	-0.0773316	0.140987	Sexually Transmitted Diseases (STDs)
Parietal white matter	PARWM	0.0301141	0.0622371	964	0.483861	0.628594	NA	NA	-0.0920216	0.15225	Sexually Transmitted Diseases (STDs)
Occipital white matter	OCCWM	0.0136327	0.0706201	964	0.193043	0.846966	NA	NA	-0.124954	0.15222	Sexually Transmitted Diseases (STDs)
AD Signature Region ("HIP, "PHG","ERC", "PCu", "PCgG", "Cun")	AD	-0.037286	0.0592254	964	-0.629562	0.529131	0.995689	NA	-0.153512	0.0789395	Sexually Transmitted Diseases (STDs)
Total brain	TB	0.00120318	0.028841	964	0.0417178	0.966732	0.995689	0.994815	-0.0553952	0.0578016	Human Herpes Viruses (HHVs)
Gray matter	GM	-0.0155307	0.0357688	964	-0.434195	0.664244	0.995689	0.994815	-0.0857244	0.0546631	Human Herpes Viruses (HHVs)
White matter	WM	-0.00173623	0.0454064	964	-0.0382375	0.969506	0.995689	0.994815	-0.0908431	0.0873706	Human Herpes Viruses (HHVs)
Frontal	Frontal	-0.00225986	0.0398733	964	-0.0566759	0.954815	0.995689	0.994815	-0.0805083	0.0759886	Human Herpes Viruses (HHVs)
Temporal	Temporal	-0.0298433	0.0394043	964	-0.757361	0.449019	0.995689	0.994815	-0.107171	0.0474849	Human Herpes Viruses (HHVs)
Parietal	Parietal	0.0292532	0.04653	964	0.628695	0.529697	0.995689	0.994815	-0.0620586	0.120565	Human Herpes Viruses (HHVs)
Occipital	Occipital	-0.00599527	0.0517926	964	-0.115755	0.907871	0.995689	0.994815	-0.107634	0.095644	Human Herpes Viruses (HHVs)
Frontal gray matter	FRNGM	-0.0041569	0.0448267	964	-0.0927327	0.926135	NA	0.994815	-0.0921262	0.0838124	Human Herpes Viruses (HHVs)
Temporal gray matter	TEMGM	-0.0468838	0.0484832	964	-0.967012	0.333781	NA	0.994815	-0.142029	0.0482609	Human Herpes Viruses (HHVs)
Parietal gray matter	PARGM	0.0378631	0.0540027	964	0.701133	0.483389	NA	0.994815	-0.0681133	0.143839	Human Herpes Viruses (HHVs)
Occipital gray matter	OCCGM	0.00856086	0.0543049	964	0.157644	0.87477	NA	0.994815	-0.0980085	0.11513	Human Herpes Viruses (HHVs)
Frontal white matter	FRNWM	0.000398584	0.0516975	964	0.00770993	0.99385	NA	0.994815	-0.101054	0.101851	Human Herpes Viruses (HHVs)
Temporal white matter	TEMWM	-0.00875288	0.0480119	964	-0.182306	0.855381	NA	0.994815	-0.102973	0.0854671	Human Herpes Viruses (HHVs)
Parietal white matter	PARWM	0.0174329	0.0537113	964	0.324567	0.745579	NA	0.994815	-0.0879716	0.122838	Human Herpes Viruses (HHVs)
Occipital white matter	OCCWM	-0.0272361	0.0610149	964	-0.446384	0.65542	NA	0.994815	-0.146973	0.0925012	Human Herpes Viruses (HHVs)
AD Signature Region ("HIP, "PHG","ERC", "PCu", "PCgG", "Cun")	AD	0.0238169	0.051029	964	0.466733	0.640796	0.995689	0.994815	-0.0763238	0.123958	Human Herpes Viruses (HHVs)
Total brain	TB	0.00135041	0.0477274	964	0.0282942	0.977433	0.995689	NA	-0.0923112	0.095012	Viral Hepatitis
Gray matter	GM	-0.0362112	0.0592268	964	-0.611399	0.54108	0.995689	NA	-0.15244	0.0800171	Viral Hepatitis
White matter	WM	0.0299261	0.0749886	964	0.399075	0.689926	0.995689	NA	-0.117234	0.177086	Viral Hepatitis
Frontal	Frontal	-0.00400042	0.0658781	964	-0.0607247	0.951591	0.995689	NA	-0.133281	0.12528	Viral Hepatitis
Temporal	Temporal	-0.0396016	0.0651201	964	-0.608132	0.543243	0.995689	NA	-0.167395	0.0881918	Viral Hepatitis
Parietal	Parietal	0.0778453	0.0768811	964	1.01254	0.311533	0.995689	NA	-0.0730282	0.228719	Viral Hepatitis
Occipital	Occipital	-0.0056782	0.0855492	964	-0.0663736	0.947094	0.995689	NA	-0.173562	0.162206	Viral Hepatitis
Frontal gray matter	FRNGM	-0.0482547	0.0740878	964	-0.651318	0.514996	NA	NA	-0.193647	0.0971372	Viral Hepatitis
Temporal gray matter	TEMGM	-0.0596274	0.0801563	964	-0.74389	0.457124	NA	NA	-0.216928	0.0976735	Viral Hepatitis
Parietal gray matter	PARGM	0.0680314	0.0893269	964	0.761601	0.446485	NA	NA	-0.107266	0.243329	Viral Hepatitis
Occipital gray matter	OCCGM	0.0214279	0.0898094	964	0.238593	0.811472	NA	NA	-0.154816	0.197672	Viral Hepatitis
Frontal white matter	FRNWM	0.0420643	0.0853775	964	0.492686	0.622347	NA	NA	-0.125483	0.209612	Viral Hepatitis
Temporal white matter	TEMWM	-0.0141839	0.0792897	964	-0.178888	0.858064	NA	NA	-0.169784	0.141416	Viral Hepatitis
Parietal white matter	PARWM	0.078132	0.0886957	964	0.8809	0.378592	NA	NA	-0.0959269	0.252191	Viral Hepatitis
Occipital white matter	OCCWM	-0.0474339	0.100673	964	-0.471167	0.637628	NA	NA	-0.244998	0.15013	Viral Hepatitis
AD Signature Region ("HIP, "PHG","ERC", "PCu", "PCgG", "Cun")	AD	-0.0792698	0.0843003	964	-0.940327	0.347285	0.995689	NA	-0.244703	0.0861634	Viral Hepatitis
Total brain	TB	0.0107987	0.0336802	962	0.320625	0.748564	0.995689	0.994815	-0.0552964	0.0768939	Miscellaneous Viral Infections
Gray matter	GM	0.0323869	0.0417912	962	0.774969	0.438548	0.995689	0.994815	-0.0496255	0.114399	Miscellaneous Viral Infections
White matter	WM	-0.0514734	0.0528728	962	-0.973532	0.330534	0.995689	0.994815	-0.155233	0.052286	Miscellaneous Viral Infections
Frontal	Frontal	-0.0837189	0.0463391	962	-1.80666	0.0711281	0.995689	0.994815	-0.174656	0.00721852	Miscellaneous Viral Infections
Temporal	Temporal	0.0462195	0.0459541	962	1.00578	0.314777	0.995689	0.994815	-0.0439623	0.136401	Miscellaneous Viral Infections
Parietal	Parietal	0.041176	0.0542675	962	0.758761	0.448182	0.995689	0.994815	-0.0653202	0.147672	Miscellaneous Viral Infections
Occipital	Occipital	0.0138005	0.0603486	962	0.228679	0.819167	0.995689	0.994815	-0.10463	0.132231	Miscellaneous Viral Infections
Frontal gray matter	FRNGM	-0.0609327	0.0522066	962	-1.16715	0.243441	NA	0.994815	-0.163385	0.0415193	Miscellaneous Viral Infections
Temporal gray matter	TEMGM	0.0765544	0.0565505	962	1.35374	0.176138	NA	0.994815	-0.0344221	0.187531	Miscellaneous Viral Infections
Parietal gray matter	PARGM	0.0845271	0.0629982	962	1.34174	0.179997	NA	0.994815	-0.0391026	0.208157	Miscellaneous Viral Infections
Occipital gray matter	OCCGM	0.0462888	0.06331	962	0.731146	0.464868	NA	0.994815	-0.0779529	0.170531	Miscellaneous Viral Infections
Frontal white matter	FRNWM	-0.0983095	0.0600804	962	-1.6363	0.102104	NA	0.994815	-0.216213	0.0195942	Miscellaneous Viral Infections
Temporal white matter	TEMWM	0.00995783	0.0559468	962	0.177988	0.85877	NA	0.994815	-0.099834	0.11975	Miscellaneous Viral Infections
Parietal white matter	PARWM	-0.00734302	0.0625901	962	-0.117319	0.906632	NA	0.994815	-0.130172	0.115486	Miscellaneous Viral Infections
Occipital white matter	OCCWM	-0.0386431	0.0710432	962	-0.543938	0.58661	NA	0.994815	-0.178061	0.100775	Miscellaneous Viral Infections
AD Signature Region ("HIP, "PHG","ERC", "PCu", "PCgG", "Cun")	AD	0.070968	0.059401	962	1.19473	0.232488	0.995689	0.994815	-0.0456025	0.187538	Miscellaneous Viral Infections
Total brain	TB	-0.00248344	0.0297642	960	-0.083437	0.933521	0.995689	NA	-0.0608938	0.055927	Candidiasis/Fungal infections
Gray matter	GM	0.00561686	0.0369441	960	0.152037	0.87919	0.995689	NA	-0.0668836	0.0781174	Candidiasis/Fungal infections
White matter	WM	0.0321385	0.0467887	960	0.686887	0.49232	0.995689	NA	-0.0596813	0.123958	Candidiasis/Fungal infections
Frontal	Frontal	0.0377773	0.0410308	960	0.920705	0.357436	0.995689	NA	-0.0427432	0.118298	Candidiasis/Fungal infections
Temporal	Temporal	-0.0256657	0.0406293	960	-0.631703	0.527732	0.995689	NA	-0.105398	0.0540669	Candidiasis/Fungal infections
Parietal	Parietal	0.0384032	0.0481191	960	0.798087	0.425017	0.995689	NA	-0.0560275	0.132834	Candidiasis/Fungal infections
Occipital	Occipital	-0.0699886	0.0534796	960	-1.3087	0.190949	0.995689	NA	-0.174939	0.0349617	Candidiasis/Fungal infections
Frontal gray matter	FRNGM	0.0149473	0.0461395	960	0.323958	0.746041	NA	NA	-0.0755987	0.105493	Candidiasis/Fungal infections
Temporal gray matter	TEMGM	-0.0250828	0.0500342	960	-0.501314	0.616265	NA	NA	-0.123272	0.0731062	Candidiasis/Fungal infections
Parietal gray matter	PARGM	0.00780389	0.0559092	960	0.139581	0.88902	NA	NA	-0.101914	0.117522	Candidiasis/Fungal infections
Occipital gray matter	OCCGM	-0.0666862	0.0561674	960	-1.18728	0.235412	NA	NA	-0.176911	0.0435388	Candidiasis/Fungal infections
Frontal white matter	FRNWM	0.0575782	0.0532267	960	1.08175	0.279634	NA	NA	-0.0468759	0.162032	Candidiasis/Fungal infections
Temporal white matter	TEMWM	-0.0230061	0.04947	960	-0.465051	0.642	NA	NA	-0.120088	0.0740757	Candidiasis/Fungal infections
Parietal white matter	PARWM	0.0645255	0.0554635	960	1.16339	0.244962	NA	NA	-0.0443182	0.173369	Candidiasis/Fungal infections
Occipital white matter	OCCWM	-0.0665666	0.0628473	960	-1.05918	0.289784	NA	NA	-0.189901	0.0567674	Candidiasis/Fungal infections
AD Signature Region ("HIP, "PHG","ERC", "PCu", "PCgG", "Cun")	AD	0.00583968	0.052603	960	0.111014	0.911628	0.995689	NA	-0.0973904	0.10907	Candidiasis/Fungal infections
Total brain	TB	-0.00681317	0.0333553	962	-0.20426	0.838193	0.995689	NA	-0.0722708	0.0586445	Other Infections
Gray matter	GM	0.00576115	0.0414152	962	0.139107	0.889395	0.995689	NA	-0.0755135	0.0870358	Other Infections
White matter	WM	0.0257608	0.0526348	962	0.489425	0.624653	0.995689	NA	-0.0775315	0.129053	Other Infections
Frontal	Frontal	0.00763724	0.0461888	962	0.165348	0.868705	0.995689	NA	-0.0830053	0.0982798	Other Infections
Temporal	Temporal	0.0122155	0.0456643	962	0.267508	0.789136	0.995689	NA	-0.0773975	0.101829	Other Infections
Parietal	Parietal	-0.0568869	0.0538613	962	-1.05617	0.291155	0.995689	NA	-0.162586	0.0488124	Other Infections
Occipital	Occipital	0.0921649	0.059912	962	1.53834	0.124295	0.995689	NA	-0.0254083	0.209738	Other Infections
Frontal gray matter	FRNGM	-0.0153034	0.0519175	962	-0.294764	0.768238	NA	NA	-0.117188	0.0865811	Other Infections
Temporal gray matter	TEMGM	0.00468198	0.0561362	962	0.0834039	0.933548	NA	NA	-0.105482	0.114846	Other Infections
Parietal gray matter	PARGM	-0.0700582	0.0624108	962	-1.12253	0.261916	NA	NA	-0.192535	0.0524188	Other Infections
Occipital gray matter	OCCGM	0.0976318	0.0627922	962	1.55484	0.120313	NA	NA	-0.0255937	0.220857	Other Infections
Frontal white matter	FRNWM	0.0309957	0.0599344	962	0.517161	0.605163	NA	NA	-0.0866216	0.148613	Other Infections
Temporal white matter	TEMWM	0.0194606	0.055664	962	0.349608	0.726709	NA	NA	-0.0897763	0.128697	Other Infections
Parietal white matter	PARWM	-0.0360774	0.0622641	962	-0.579425	0.562438	NA	NA	-0.158267	0.0861118	Other Infections
Occipital white matter	OCCWM	0.0727403	0.0705952	962	1.03039	0.303088	NA	NA	-0.0657981	0.211279	Other Infections
AD Signature Region ("HIP, "PHG","ERC", "PCu", "PCgG", "Cun")	AD	0.0282742	0.0591217	962	0.478238	0.632589	0.995689	NA	-0.0877481	0.144297	Other Infections
Total brain	TB	0.0148009	0.0441062	963	0.335574	0.737265	0.995689	0.994815	-0.0717545	0.101356	Upper Respiratory Tract Infections (URTIs)
Gray matter	GM	0.0320415	0.0548049	963	0.584648	0.558922	0.995689	0.994815	-0.0755092	0.139592	Upper Respiratory Tract Infections (URTIs)
White matter	WM	-0.0194905	0.0692187	963	-0.281578	0.778328	0.995689	0.994815	-0.155327	0.116346	Upper Respiratory Tract Infections (URTIs)
Frontal	Frontal	-0.0258867	0.060888	963	-0.425153	0.67082	0.995689	0.994815	-0.145375	0.0936017	Upper Respiratory Tract Infections (URTIs)
Temporal	Temporal	0.00551757	0.0601621	963	0.0917117	0.926946	0.995689	0.994815	-0.112546	0.123581	Upper Respiratory Tract Infections (URTIs)
Parietal	Parietal	0.0418112	0.0711437	963	0.587701	0.556871	0.995689	0.994815	-0.0978033	0.181426	Upper Respiratory Tract Infections (URTIs)
Occipital	Occipital	0.0216741	0.0791236	963	0.273927	0.7842	0.995689	0.994815	-0.133601	0.176949	Upper Respiratory Tract Infections (URTIs)
Frontal gray matter	FRNGM	-0.015263	0.0685662	963	-0.222603	0.823892	NA	0.994815	-0.149819	0.119293	Upper Respiratory Tract Infections (URTIs)
Temporal gray matter	TEMGM	0.0270043	0.0741829	963	0.364024	0.71592	NA	0.994815	-0.118574	0.172583	Upper Respiratory Tract Infections (URTIs)
Parietal gray matter	PARGM	0.0833537	0.0827261	963	1.00759	0.313906	NA	0.994815	-0.0789906	0.245698	Upper Respiratory Tract Infections (URTIs)
Occipital gray matter	OCCGM	0.0723456	0.0831154	963	0.870424	0.384286	NA	0.994815	-0.0907625	0.235454	Upper Respiratory Tract Infections (URTIs)
Frontal white matter	FRNWM	-0.0346193	0.0788139	963	-0.439254	0.660576	NA	0.994815	-0.189286	0.120048	Upper Respiratory Tract Infections (URTIs)
Temporal white matter	TEMWM	-0.0173114	0.0731497	963	-0.236657	0.812974	NA	0.994815	-0.160862	0.12624	Upper Respiratory Tract Infections (URTIs)
Parietal white matter	PARWM	-0.00521412	0.0819088	963	-0.0636576	0.949256	NA	0.994815	-0.165955	0.155526	Upper Respiratory Tract Infections (URTIs)
Occipital white matter	OCCWM	-0.0604608	0.0928915	963	-0.650875	0.515282	NA	0.994815	-0.242754	0.121832	Upper Respiratory Tract Infections (URTIs)
AD Signature Region ("HIP, "PHG","ERC", "PCu", "PCgG", "Cun")	AD	0.130552	0.0778741	963	1.67644	0.093976	0.995689	0.994815	-0.022271	0.283374	Upper Respiratory Tract Infections (URTIs)
Total brain	TB	-0.0321415	0.0478427	961	-0.671816	0.501862	0.995689	0.994815	-0.12603	0.0617467	Lower Respiratory Tract Infection (LRTIs)
Gray matter	GM	0.019183	0.059457	961	0.322637	0.74704	0.995689	0.994815	-0.0974974	0.135863	Lower Respiratory Tract Infection (LRTIs)
White matter	WM	-0.146938	0.0752574	961	-1.95247	0.0511725	0.995689	0.994815	-0.294626	0.000749978	Lower Respiratory Tract Infection (LRTIs)
Frontal	Frontal	-0.0942476	0.066152	961	-1.42471	0.154565	0.995689	0.994815	-0.224067	0.0355714	Lower Respiratory Tract Infection (LRTIs)
Temporal	Temporal	-0.0321009	0.0655209	961	-0.489934	0.624292	0.995689	0.994815	-0.160682	0.0964797	Lower Respiratory Tract Infection (LRTIs)
Parietal	Parietal	-0.0693069	0.0775535	961	-0.893666	0.371724	0.995689	0.994815	-0.221501	0.0828868	Lower Respiratory Tract Infection (LRTIs)
Occipital	Occipital	0.0101899	0.0859723	961	0.118526	0.905676	0.995689	0.994815	-0.158525	0.178905	Lower Respiratory Tract Infection (LRTIs)
Frontal gray matter	FRNGM	0.00848684	0.0745028	961	0.113913	0.909331	NA	0.994815	-0.13772	0.154694	Lower Respiratory Tract Infection (LRTIs)
Temporal gray matter	TEMGM	0.0374575	0.0806336	961	0.46454	0.642366	NA	0.994815	-0.120781	0.195696	Lower Respiratory Tract Infection (LRTIs)
Parietal gray matter	PARGM	0.0419523	0.0900948	961	0.465646	0.641574	NA	0.994815	-0.134853	0.218757	Lower Respiratory Tract Infection (LRTIs)
Occipital gray matter	OCCGM	0.0813792	0.0901852	961	0.902356	0.367094	NA	0.994815	-0.0956035	0.258362	Lower Respiratory Tract Infection (LRTIs)
Frontal white matter	FRNWM	-0.189065	0.0857989	961	-2.20359	0.02779	NA	0.994815	-0.35744	-0.0206905	Lower Respiratory Tract Infection (LRTIs)
Temporal white matter	TEMWM	-0.100054	0.0797385	961	-1.25478	0.209865	NA	0.994815	-0.256536	0.0564276	Lower Respiratory Tract Infection (LRTIs)
Parietal white matter	PARWM	-0.173067	0.0892198	961	-1.93979	0.0526978	NA	0.994815	-0.348156	0.00202062	Lower Respiratory Tract Infection (LRTIs)
Occipital white matter	OCCWM	-0.100738	0.101072	961	-0.996697	0.319162	NA	0.994815	-0.299086	0.0976093	Lower Respiratory Tract Infection (LRTIs)
AD Signature Region ("HIP, "PHG","ERC", "PCu", "PCgG", "Cun")	AD	0.150358	0.0849077	961	1.77084	0.0769047	0.995689	0.994815	-0.0162681	0.316983	Lower Respiratory Tract Infection (LRTIs)
Total brain	TB	0.0187284	0.0271388	964	0.690099	0.490298	0.995689	NA	-0.0345295	0.0719863	Pneumonia
Gray matter	GM	0.0125824	0.033723	964	0.37311	0.709148	0.995689	NA	-0.0535966	0.0787615	Pneumonia
White matter	WM	0.0289769	0.042655	964	0.679332	0.497091	0.995689	NA	-0.0547305	0.112684	Pneumonia
Frontal	Frontal	-0.00801062	0.0375063	964	-0.21358	0.830919	0.995689	NA	-0.0816141	0.0655928	Pneumonia
Temporal	Temporal	0.0238794	0.0371095	964	0.643486	0.520062	0.995689	NA	-0.0489453	0.0967042	Pneumonia
Parietal	Parietal	0.017629	0.04373	964	0.403133	0.68694	0.995689	NA	-0.068188	0.103446	Pneumonia
Occipital	Occipital	-0.0255322	0.0486835	964	-0.524454	0.600084	0.995689	NA	-0.12107	0.0700057	Pneumonia
Frontal gray matter	FRNGM	-0.0502539	0.0421979	964	-1.19091	0.233982	NA	NA	-0.133064	0.0325565	Pneumonia
Temporal gray matter	TEMGM	0.004329	0.0457073	964	0.0947113	0.924564	NA	NA	-0.0853683	0.0940263	Pneumonia
Parietal gray matter	PARGM	0.000697902	0.0507957	964	0.0137394	0.989041	NA	NA	-0.098985	0.100381	Pneumonia
Occipital gray matter	OCCGM	0.00320257	0.0511378	964	0.0626263	0.950077	NA	NA	-0.0971516	0.103557	Pneumonia
Frontal white matter	FRNWM	0.036003	0.0485595	964	0.74142	0.458619	NA	NA	-0.0592915	0.131298	Pneumonia
Temporal white matter	TEMWM	0.0412354	0.0451365	964	0.913571	0.361171	NA	NA	-0.0473417	0.129813	Pneumonia
Parietal white matter	PARWM	0.0323887	0.0504528	964	0.641959	0.521052	NA	NA	-0.0666213	0.131399	Pneumonia
Occipital white matter	OCCWM	-0.0669659	0.0572167	964	-1.17039	0.242134	NA	NA	-0.17925	0.0453178	Pneumonia
AD Signature Region ("HIP, "PHG","ERC", "PCu", "PCgG", "Cun")	AD	0.0350971	0.0480122	964	0.731003	0.464955	0.995689	NA	-0.0591234	0.129318	Pneumonia
Total brain	TB	-0.0178919	0.0464502	963	-0.385184	0.700186	0.995689	0.994815	-0.109047	0.0732634	Skin/Subcutaneous Infections
Gray matter	GM	0.00629327	0.0576277	963	0.109205	0.913062	0.995689	0.994815	-0.106797	0.119384	Skin/Subcutaneous Infections
White matter	WM	-0.00926671	0.073126	963	-0.126722	0.899187	0.995689	0.994815	-0.152771	0.134238	Skin/Subcutaneous Infections
Frontal	Frontal	0.0127177	0.0641378	963	0.198288	0.842862	0.995689	0.994815	-0.113148	0.138584	Skin/Subcutaneous Infections
Temporal	Temporal	-0.0713568	0.063453	963	-1.12456	0.261055	0.995689	0.994815	-0.195879	0.0531654	Skin/Subcutaneous Infections
Parietal	Parietal	-0.0931196	0.0749646	963	-1.24218	0.214472	0.995689	0.994815	-0.240232	0.0539931	Skin/Subcutaneous Infections
Occipital	Occipital	0.0255779	0.083448	963	0.306513	0.759281	0.995689	0.994815	-0.138183	0.189339	Skin/Subcutaneous Infections
Frontal gray matter	FRNGM	0.0278105	0.0721239	963	0.385594	0.699882	NA	0.994815	-0.113727	0.169349	Skin/Subcutaneous Infections
Temporal gray matter	TEMGM	-0.0616895	0.0780854	963	-0.790026	0.429707	NA	0.994815	-0.214927	0.0915476	Skin/Subcutaneous Infections
Parietal gray matter	PARGM	-0.119401	0.0871373	963	-1.37026	0.170924	NA	0.994815	-0.290402	0.0515999	Skin/Subcutaneous Infections
Occipital gray matter	OCCGM	-0.0020528	0.0875119	963	-0.0234574	0.98129	NA	0.994815	-0.173789	0.169683	Skin/Subcutaneous Infections
Frontal white matter	FRNWM	-0.00364643	0.0832833	963	-0.0437834	0.965086	NA	0.994815	-0.167084	0.159791	Skin/Subcutaneous Infections
Temporal white matter	TEMWM	-0.0734496	0.0772812	963	-0.950421	0.342137	NA	0.994815	-0.225108	0.0782093	Skin/Subcutaneous Infections
Parietal white matter	PARWM	-0.0548617	0.0864732	963	-0.634436	0.525947	NA	0.994815	-0.224559	0.114836	Skin/Subcutaneous Infections
Occipital white matter	OCCWM	0.0670881	0.0982524	963	0.682813	0.494889	NA	0.994815	-0.125725	0.259902	Skin/Subcutaneous Infections
AD Signature Region ("HIP, "PHG","ERC", "PCu", "PCgG", "Cun")	AD	-0.00195622	0.0823215	963	-0.0237632	0.981046	0.995689	0.994815	-0.163506	0.159594	Skin/Subcutaneous Infections
Total brain	TB	-0.0146194	0.0272041	962	-0.537396	0.591118	0.995689	NA	-0.0680057	0.0387669	Urinary Tract Infections
Gray matter	GM	-0.00867184	0.0336817	962	-0.257465	0.796875	0.995689	NA	-0.0747699	0.0574262	Urinary Tract Infections
White matter	WM	0.00150406	0.0428004	962	0.0351412	0.971974	0.995689	NA	-0.0824889	0.085497	Urinary Tract Infections
Frontal	Frontal	-0.0362322	0.0375083	962	-0.965978	0.334298	0.995689	NA	-0.10984	0.0373754	Urinary Tract Infections
Temporal	Temporal	-0.0181129	0.0371374	962	-0.487726	0.625855	0.995689	NA	-0.0909926	0.0547668	Urinary Tract Infections
Parietal	Parietal	0.0130569	0.0438937	962	0.297467	0.766175	0.995689	NA	-0.0730815	0.0991954	Urinary Tract Infections
Occipital	Occipital	0.0222905	0.0487592	962	0.457155	0.647663	0.995689	NA	-0.0733962	0.117977	Urinary Tract Infections
Frontal gray matter	FRNGM	-0.0627628	0.0420801	962	-1.49151	0.136156	NA	NA	-0.145342	0.0198166	Urinary Tract Infections
Temporal gray matter	TEMGM	0.00203851	0.0457038	962	0.0446027	0.964433	NA	NA	-0.0876521	0.0917291	Urinary Tract Infections
Parietal gray matter	PARGM	-0.00804732	0.0509765	962	-0.157863	0.874598	NA	NA	-0.108085	0.0919906	Urinary Tract Infections
Occipital gray matter	OCCGM	0.011202	0.0511559	962	0.218978	0.826713	NA	NA	-0.089188	0.111592	Urinary Tract Infections
Frontal white matter	FRNWM	-0.0054698	0.0487656	962	-0.112165	0.910716	NA	NA	-0.101169	0.0902295	Urinary Tract Infections
Temporal white matter	TEMWM	-0.0367925	0.0451951	962	-0.814081	0.4158	NA	NA	-0.125485	0.0518998	Urinary Tract Infections
Parietal white matter	PARWM	0.0327024	0.0506179	962	0.646064	0.518392	NA	NA	-0.0666318	0.132037	Urinary Tract Infections
Occipital white matter	OCCWM	0.0360862	0.0573929	962	0.628758	0.529657	NA	NA	-0.0765435	0.148716	Urinary Tract Infections
AD Signature Region ("HIP, "PHG","ERC", "PCu", "PCgG", "Cun")	AD	-0.0208214	0.0480886	962	-0.43298	0.665127	0.995689	NA	-0.115192	0.0735492	Urinary Tract Infections
Total brain	TB	0.0184516	0.0201063	961	0.9177	0.359006	0.995689	NA	-0.0210058	0.0579089	Any Infection
Gray matter	GM	0.0162606	0.024954	961	0.651624	0.514799	0.995689	NA	-0.0327099	0.0652312	Any Infection
White matter	WM	0.0288552	0.0315418	961	0.914826	0.360513	0.995689	NA	-0.0330435	0.0907539	Any Infection
Frontal	Frontal	0.0102859	0.0277537	961	0.370614	0.711007	0.995689	NA	-0.044179	0.0647508	Any Infection
Temporal	Temporal	-0.00480194	0.0273794	961	-0.175385	0.860814	0.995689	NA	-0.0585323	0.0489284	Any Infection
Parietal	Parietal	0.0381918	0.032374	961	1.17971	0.238408	0.995689	NA	-0.02534	0.101724	Any Infection
Occipital	Occipital	0.0240965	0.0360857	961	0.667757	0.504449	0.995689	NA	-0.0467194	0.0949123	Any Infection
Frontal gray matter	FRNGM	-0.0187036	0.0312183	961	-0.599125	0.549231	NA	NA	-0.0799675	0.0425602	Any Infection
Temporal gray matter	TEMGM	-0.0176334	0.0337006	961	-0.523237	0.60093	NA	NA	-0.0837686	0.0485018	Any Infection
Parietal gray matter	PARGM	0.0424745	0.0376431	961	1.12835	0.259455	NA	NA	-0.0313976	0.116347	Any Infection
Occipital gray matter	OCCGM	0.0295422	0.0379223	961	0.77902	0.43616	NA	NA	-0.0448778	0.103962	Any Infection
Frontal white matter	FRNWM	0.0391423	0.0359428	961	1.08902	0.27642	NA	NA	-0.0313932	0.109678	Any Infection
Temporal white matter	TEMWM	0.00919997	0.0333292	961	0.276033	0.782582	NA	NA	-0.0562065	0.0746065	Any Infection
Parietal white matter	PARWM	0.0291683	0.0372952	961	0.782094	0.434352	NA	NA	-0.044021	0.102358	Any Infection
Occipital white matter	OCCWM	0.0129471	0.0423153	961	0.305968	0.759695	NA	NA	-0.0700939	0.0959882	Any Infection
AD Signature Region ("HIP, "PHG","ERC", "PCu", "PCgG", "Cun")	AD	0.0164692	0.0355049	961	0.463858	0.642855	0.995689	NA	-0.0532068	0.0861452	Any Infection
Total brain	TB	-0.00218432	0.00987548	961	-0.221187	0.824994	0.995689	NA	-0.0215643	0.0171957	Total Infections
Gray matter	GM	-0.0119873	0.0122553	961	-0.978129	0.328257	0.995689	NA	-0.0360376	0.012063	Total Infections
White matter	WM	0.0109608	0.0154743	961	0.708326	0.478915	0.995689	NA	-0.0194065	0.0413281	Total Infections
Frontal	Frontal	-0.00902626	0.0136175	961	-0.662845	0.507589	0.995689	NA	-0.0357497	0.0176971	Total Infections
Temporal	Temporal	-0.0149384	0.013424	961	-1.11281	0.266067	0.995689	NA	-0.0412822	0.0114054	Total Infections
Parietal	Parietal	0.00634449	0.0158934	961	0.399191	0.689841	0.995689	NA	-0.0248453	0.0375343	Total Infections
Occipital	Occipital	0.00252449	0.017709	961	0.142554	0.886672	0.995689	NA	-0.0322283	0.0372773	Total Infections
Frontal gray matter	FRNGM	-0.0288323	0.0153046	961	-1.88389	0.0598809	NA	NA	-0.0588666	0.00120204	Total Infections
Temporal gray matter	TEMGM	-0.0320448	0.016509	961	-1.94105	0.0525439	NA	NA	-0.0644425	0.000353004	Total Infections
Parietal gray matter	PARGM	0.000780994	0.0184872	961	0.042245	0.966312	NA	NA	-0.035499	0.037061	Total Infections
Occipital gray matter	OCCGM	0.00230664	0.0186226	961	0.123862	0.90145	NA	NA	-0.0342391	0.0388523	Total Infections
Frontal white matter	FRNWM	0.0122496	0.0176357	961	0.694591	0.487479	NA	NA	-0.0223594	0.0468586	Total Infections
Temporal white matter	TEMWM	0.00448585	0.0163489	961	0.274383	0.783849	NA	NA	-0.0275978	0.0365695	Total Infections
Parietal white matter	PARWM	0.0111799	0.0182963	961	0.611044	0.541315	NA	NA	-0.0247255	0.0470853	Total Infections
Occipital white matter	OCCWM	0.00273899	0.0207551	961	0.131967	0.895038	NA	NA	-0.0379917	0.0434696	Total Infections
AD Signature Region ("HIP, "PHG","ERC", "PCu", "PCgG", "Cun")	AD	-0.0100371	0.0174232	961	-0.576078	0.564698	0.995689	NA	-0.0442291	0.0241548	Total Infections
Supplementary Table 4c. Longitudinal associations of infections with brain volumes in BLSA (sensitivity analyses)
Brain Region	Abbreviation	Beta	SE	df	t	p	FDR (Primary Analyses)	FDR (Secondary Analyses)	Lower CI (95%)	Upper CI (95%)	Infection Category
Total brain	TB	-0.00596723	0.00413587	886	-1.4428	0.149431	0.320207	0.426943	-0.0140735	0.00213908	Influenza
Gray matter	GM	-0.00826073	0.00587575	886	-1.4059	0.160104	0.320207	0.426943	-0.0197772	0.00325574	Influenza
White matter	WM	-0.00152553	0.00410289	886	-0.371818	0.710117	0.797817	0.851005	-0.0095672	0.00651614	Influenza
Frontal	Frontal	-0.00122368	0.00477534	886	-0.25625	0.797817	0.797817	0.851005	-0.0105833	0.00813598	Influenza
Temporal	Temporal	-0.00947112	0.00411193	886	-2.30333	0.0214912	0.171929	0.193059	-0.0175305	-0.00141174	Influenza
Parietal	Parietal	-0.00380408	0.00516208	886	-0.736928	0.461361	0.615149	0.738178	-0.0139218	0.00631359	Influenza
Occipital	Occipital	-0.00876555	0.00535916	886	-1.63562	0.102274	0.320207	0.409097	-0.0192695	0.0017384	Influenza
Frontal gray matter	FRNGM	-0.00265133	0.00627326	886	-0.42264	0.67266	NA	0.851005	-0.0149469	0.00964425	Influenza
Temporal gray matter	TEMGM	-0.0137194	0.0060735	886	-2.25889	0.0241323	NA	0.193059	-0.0256235	-0.00181534	Influenza
Parietal gray matter	PARGM	-0.00544803	0.00690997	886	-0.78843	0.430656	NA	0.738178	-0.0189916	0.00809552	Influenza
Occipital gray matter	OCCGM	-0.0149112	0.00734506	886	-2.0301	0.0426443	NA	0.227436	-0.0293076	-0.000514922	Influenza
Frontal white matter	FRNWM	0.000612909	0.00464662	886	0.131904	0.89509	NA	0.89509	-0.00849446	0.00972028	Influenza
Temporal white matter	TEMWM	-0.00452041	0.00395347	886	-1.1434	0.253181	NA	0.578699	-0.0122692	0.0032284	Influenza
Parietal white matter	PARWM	-0.00190203	0.0053164	886	-0.357766	0.720603	NA	0.851005	-0.0123222	0.00851812	Influenza
Occipital white matter	OCCWM	0.00141033	0.00439074	886	0.321205	0.74813	NA	0.851005	-0.00719552	0.0100162	Influenza
AD Signature Region ("HIP, "PHG","ERC", "PCu", "PCgG", "Cun")	AD	-0.00520316	0.00597867	886	-0.870287	0.384379	0.615007	0.738178	-0.0169214	0.00651504	Influenza
Total brain	TB	0.00448118	0.00577638	831	0.775776	0.438102	0.500688	NA	-0.00684053	0.0158029	Gastrointestinal Infections
Gray matter	GM	0.0104754	0.00818778	831	1.27939	0.201117	0.419794	NA	-0.00557269	0.0265234	Gastrointestinal Infections
White matter	WM	0.00355107	0.00580071	831	0.612179	0.540587	0.540587	NA	-0.00781832	0.0149205	Gastrointestinal Infections
Frontal	Frontal	0.00756975	0.0064279	831	1.17764	0.239277	0.419794	NA	-0.00502892	0.0201684	Gastrointestinal Infections
Temporal	Temporal	0.00584725	0.00581402	831	1.00571	0.314846	0.419794	NA	-0.00554824	0.0172427	Gastrointestinal Infections
Parietal	Parietal	0.0115531	0.00728649	831	1.58554	0.113223	0.419794	NA	-0.00272847	0.0258346	Gastrointestinal Infections
Occipital	Occipital	0.0094723	0.00768571	831	1.23246	0.218127	0.419794	NA	-0.00559169	0.0245363	Gastrointestinal Infections
Frontal gray matter	FRNGM	0.00996297	0.0083525	831	1.19281	0.233283	NA	NA	-0.00640793	0.0263339	Gastrointestinal Infections
Temporal gray matter	TEMGM	0.00771802	0.00856395	831	0.901222	0.367732	NA	NA	-0.00906733	0.0245034	Gastrointestinal Infections
Parietal gray matter	PARGM	0.020251	0.00975659	831	2.07562	0.0382358	NA	NA	0.00112809	0.0393739	Gastrointestinal Infections
Occipital gray matter	OCCGM	0.0142816	0.0106452	831	1.3416	0.180092	NA	NA	-0.00658298	0.0351462	Gastrointestinal Infections
Frontal white matter	FRNWM	0.00407573	0.00655388	831	0.62188	0.534191	NA	NA	-0.00876988	0.0169213	Gastrointestinal Infections
Temporal white matter	TEMWM	0.0031124	0.00554703	831	0.561094	0.574885	NA	NA	-0.00775977	0.0139846	Gastrointestinal Infections
Parietal white matter	PARWM	0.000955774	0.00756648	831	0.126317	0.899512	NA	NA	-0.0138745	0.0157861	Gastrointestinal Infections
Occipital white matter	OCCWM	-0.000102503	0.00636664	831	-0.0161001	0.987158	NA	NA	-0.0125811	0.0123761	Gastrointestinal Infections
AD Signature Region ("HIP, "PHG","ERC", "PCu", "PCgG", "Cun")	AD	0.00947205	0.00879974	831	1.0764	0.28206	0.419794	NA	-0.00777545	0.0267195	Gastrointestinal Infections
Total brain	TB	-0.000531361	0.00429355	867	-0.123758	0.901536	0.962854	NA	-0.00894671	0.00788399	Tuberculosis
Gray matter	GM	0.000284916	0.00611598	867	0.0465855	0.962854	0.962854	NA	-0.0117024	0.0122722	Tuberculosis
White matter	WM	-0.00355537	0.00416687	867	-0.853246	0.393758	0.962854	NA	-0.0117224	0.0046117	Tuberculosis
Frontal	Frontal	-0.00170024	0.00481979	867	-0.352762	0.724353	0.962854	NA	-0.011147	0.00774656	Tuberculosis
Temporal	Temporal	-0.00112203	0.0041936	867	-0.267557	0.789104	0.962854	NA	-0.00934148	0.00709742	Tuberculosis
Parietal	Parietal	-0.00538613	0.00516354	867	-1.04311	0.297189	0.962854	NA	-0.0155067	0.0047344	Tuberculosis
Occipital	Occipital	-0.00085884	0.00541108	867	-0.158719	0.873927	0.962854	NA	-0.0114645	0.00974687	Tuberculosis
Frontal gray matter	FRNGM	0.00168746	0.00646783	867	0.2609	0.794231	NA	NA	-0.0109895	0.0143644	Tuberculosis
Temporal gray matter	TEMGM	0.000949065	0.00631135	867	0.150374	0.880504	NA	NA	-0.0114212	0.0133193	Tuberculosis
Parietal gray matter	PARGM	-0.00551121	0.00702198	867	-0.784851	0.432755	NA	NA	-0.0192743	0.00825187	Tuberculosis
Occipital gray matter	OCCGM	-0.00310872	0.00750971	867	-0.41396	0.679006	NA	NA	-0.0178277	0.0116103	Tuberculosis
Frontal white matter	FRNWM	-0.00493696	0.00477889	867	-1.03308	0.301856	NA	NA	-0.0143036	0.00442967	Tuberculosis
Temporal white matter	TEMWM	-0.00311782	0.00387704	867	-0.804175	0.421516	NA	NA	-0.0107168	0.00448118	Tuberculosis
Parietal white matter	PARWM	-0.00452758	0.00540237	867	-0.838073	0.402221	NA	NA	-0.0151162	0.00606107	Tuberculosis
Occipital white matter	OCCWM	0.00385953	0.00440702	867	0.875769	0.381398	NA	NA	-0.00477822	0.0124973	Tuberculosis
AD Signature Region ("HIP, "PHG","ERC", "PCu", "PCgG", "Cun")	AD	-0.00235128	0.00628841	867	-0.373908	0.708564	0.962854	NA	-0.0146766	0.009974	Tuberculosis
Total brain	TB	-0.00118612	0.00334712	932	-0.354372	0.72314	0.987686	NA	-0.00774647	0.00537423	Miscellaneous Bacterial Infections
Gray matter	GM	-0.00270232	0.0047063	932	-0.574192	0.565977	0.987686	NA	-0.0119267	0.00652203	Miscellaneous Bacterial Infections
White matter	WM	0.00174072	0.00334756	932	0.519997	0.603189	0.987686	NA	-0.0048205	0.00830195	Miscellaneous Bacterial Infections
Frontal	Frontal	0.00273646	0.00367288	932	0.745045	0.456433	0.987686	NA	-0.00446239	0.00993532	Miscellaneous Bacterial Infections
Temporal	Temporal	-0.00427926	0.00340413	932	-1.25708	0.20904	0.987686	NA	-0.0109514	0.00239284	Miscellaneous Bacterial Infections
Parietal	Parietal	-7.80503e-05	0.00422509	932	-0.0184731	0.985265	0.987686	NA	-0.00835922	0.00820312	Miscellaneous Bacterial Infections
Occipital	Occipital	-6.75241e-05	0.00437395	932	-0.0154378	0.987686	0.987686	NA	-0.00864047	0.00850542	Miscellaneous Bacterial Infections
Frontal gray matter	FRNGM	0.000531274	0.00480214	932	0.110633	0.911931	NA	NA	-0.00888092	0.00994347	Miscellaneous Bacterial Infections
Temporal gray matter	TEMGM	-0.00862515	0.00491554	932	-1.75467	0.079644	NA	NA	-0.0182596	0.0010093	Miscellaneous Bacterial Infections
Parietal gray matter	PARGM	-0.000294829	0.00571808	932	-0.051561	0.95889	NA	NA	-0.0115023	0.0109126	Miscellaneous Bacterial Infections
Occipital gray matter	OCCGM	-0.00112017	0.0061081	932	-0.18339	0.854532	NA	NA	-0.0130921	0.0108517	Miscellaneous Bacterial Infections
Frontal white matter	FRNWM	0.00449942	0.00372859	932	1.20674	0.22784	NA	NA	-0.0028086	0.0118075	Miscellaneous Bacterial Infections
Temporal white matter	TEMWM	0.000317837	0.00328225	932	0.096835	0.922878	NA	NA	-0.00611538	0.00675105	Miscellaneous Bacterial Infections
Parietal white matter	PARWM	-0.000338018	0.0043794	932	-0.0771837	0.938494	NA	NA	-0.00892164	0.0082456	Miscellaneous Bacterial Infections
Occipital white matter	OCCWM	0.000315933	0.00357216	932	0.0884431	0.929543	NA	NA	-0.00668551	0.00731737	Miscellaneous Bacterial Infections
AD Signature Region ("HIP, "PHG","ERC", "PCu", "PCgG", "Cun")	AD	-0.000847501	0.00499726	932	-0.169593	0.865367	0.987686	NA	-0.0106421	0.00894713	Miscellaneous Bacterial Infections
Total brain	TB	0.00483564	0.00387304	873	1.24854	0.212169	0.297943	NA	-0.00275552	0.0124268	Sexually Transmitted Diseases (STDs)
Gray matter	GM	0.0092604	0.00542688	873	1.7064	0.08829	0.267232	NA	-0.00137628	0.0198971	Sexually Transmitted Diseases (STDs)
White matter	WM	0.00160776	0.00381329	873	0.421622	0.673405	0.673405	NA	-0.00586628	0.00908181	Sexually Transmitted Diseases (STDs)
Frontal	Frontal	0.00643372	0.00424107	873	1.517	0.129628	0.267232	NA	-0.00187878	0.0147462	Sexually Transmitted Diseases (STDs)
Temporal	Temporal	0.00473937	0.0038903	873	1.21825	0.223457	0.297943	NA	-0.00288562	0.0123644	Sexually Transmitted Diseases (STDs)
Parietal	Parietal	0.00409339	0.00468467	873	0.873785	0.382475	0.437115	NA	-0.00508855	0.0132753	Sexually Transmitted Diseases (STDs)
Occipital	Occipital	0.0079119	0.00511204	873	1.5477	0.122057	0.267232	NA	-0.00210769	0.0179315	Sexually Transmitted Diseases (STDs)
Frontal gray matter	FRNGM	0.00971924	0.00558046	873	1.74165	0.081921	NA	NA	-0.00121846	0.0206569	Sexually Transmitted Diseases (STDs)
Temporal gray matter	TEMGM	0.00771884	0.0057169	873	1.35018	0.177309	NA	NA	-0.00348628	0.018924	Sexually Transmitted Diseases (STDs)
Parietal gray matter	PARGM	0.00578644	0.00629443	873	0.919296	0.358195	NA	NA	-0.00655064	0.0181235	Sexually Transmitted Diseases (STDs)
Occipital gray matter	OCCGM	0.0116093	0.00697863	873	1.66355	0.0965618	NA	NA	-0.00206884	0.0252874	Sexually Transmitted Diseases (STDs)
Frontal white matter	FRNWM	0.00219048	0.0042749	873	0.512405	0.608497	NA	NA	-0.00618833	0.0105693	Sexually Transmitted Diseases (STDs)
Temporal white matter	TEMWM	0.00102025	0.00368878	873	0.276581	0.782167	NA	NA	-0.00620976	0.00825026	Sexually Transmitted Diseases (STDs)
Parietal white matter	PARWM	0.00183749	0.00489946	873	0.375039	0.707722	NA	NA	-0.00776546	0.0114404	Sexually Transmitted Diseases (STDs)
Occipital white matter	OCCWM	0.0015446	0.00424467	873	0.363891	0.716027	NA	NA	-0.00677496	0.00986416	Sexually Transmitted Diseases (STDs)
AD Signature Region ("HIP, "PHG","ERC", "PCu", "PCgG", "Cun")	AD	0.00843263	0.00561654	873	1.50139	0.133616	0.267232	NA	-0.00257579	0.019441	Sexually Transmitted Diseases (STDs)
Total brain	TB	0.00139587	0.00325501	911	0.428836	0.668144	0.890858	0.763593	-0.00498395	0.00777569	Human Herpes Viruses (HHVs)
Gray matter	GM	0.00609105	0.00444484	911	1.37037	0.17091	0.683642	0.388631	-0.00262083	0.0148029	Human Herpes Viruses (HHVs)
White matter	WM	-0.00612943	0.00316915	911	-1.93409	0.0534114	0.427291	0.388631	-0.012341	8.21089e-05	Human Herpes Viruses (HHVs)
Frontal	Frontal	0.000408247	0.00361461	911	0.112944	0.9101	0.9101	0.9101	-0.00667638	0.00749288	Human Herpes Viruses (HHVs)
Temporal	Temporal	-0.000682957	0.00317798	911	-0.214903	0.829891	0.9101	0.885217	-0.0069118	0.00554588	Human Herpes Viruses (HHVs)
Parietal	Parietal	-0.00201509	0.00391716	911	-0.514426	0.607079	0.890858	0.763593	-0.00969273	0.00566255	Human Herpes Viruses (HHVs)
Occipital	Occipital	0.00187262	0.00419031	911	0.446893	0.655059	0.890858	0.763593	-0.00634039	0.0100856	Human Herpes Viruses (HHVs)
Frontal gray matter	FRNGM	0.00599717	0.0046172	911	1.29887	0.194316	NA	0.388631	-0.00305255	0.0150469	Human Herpes Viruses (HHVs)
Temporal gray matter	TEMGM	0.00613153	0.00457499	911	1.34023	0.180506	NA	0.388631	-0.00283545	0.0150985	Human Herpes Viruses (HHVs)
Parietal gray matter	PARGM	0.00264914	0.00522098	911	0.507404	0.611994	NA	0.763593	-0.00758397	0.0128823	Human Herpes Viruses (HHVs)
Occipital gray matter	OCCGM	0.00665197	0.00569359	911	1.16833	0.242981	NA	0.431966	-0.00450746	0.0178114	Human Herpes Viruses (HHVs)
Frontal white matter	FRNWM	-0.00533577	0.00362779	911	-1.4708	0.14169	NA	0.388631	-0.0124462	0.0017747	Human Herpes Viruses (HHVs)
Temporal white matter	TEMWM	-0.00797066	0.00295284	911	-2.69932	0.00707682	NA	0.113229	-0.0137582	-0.00218309	Human Herpes Viruses (HHVs)
Parietal white matter	PARWM	-0.00651697	0.00407319	911	-1.59997	0.109953	NA	0.388631	-0.0145004	0.00146648	Human Herpes Viruses (HHVs)
Occipital white matter	OCCWM	-0.0055117	0.00347132	911	-1.58778	0.112683	NA	0.388631	-0.0123155	0.00129209	Human Herpes Viruses (HHVs)
AD Signature Region ("HIP, "PHG","ERC", "PCu", "PCgG", "Cun")	AD	0.00424017	0.00454645	911	0.932634	0.351256	0.890858	0.562009	-0.00467087	0.0131512	Human Herpes Viruses (HHVs)
Total brain	TB	0.00153487	0.00590028	841	0.260135	0.794823	0.997405	NA	-0.0100297	0.0130994	Viral Hepatitis
Gray matter	GM	0.00243104	0.00834572	841	0.291292	0.7709	0.997405	NA	-0.0139266	0.0187886	Viral Hepatitis
White matter	WM	2.42502e-05	0.00585734	841	0.00414013	0.996698	0.997405	NA	-0.0114561	0.0115046	Viral Hepatitis
Frontal	Frontal	0.000408081	0.00651785	841	0.0626099	0.950092	0.997405	NA	-0.0123669	0.0131831	Viral Hepatitis
Temporal	Temporal	0.00169572	0.00594909	841	0.285038	0.775685	0.997405	NA	-0.0099645	0.0133559	Viral Hepatitis
Parietal	Parietal	-0.000851881	0.00725885	841	-0.117358	0.906605	0.997405	NA	-0.0150792	0.0133755	Viral Hepatitis
Occipital	Occipital	0.00675225	0.00780261	841	0.865383	0.387075	0.997405	NA	-0.00854087	0.0220454	Viral Hepatitis
Frontal gray matter	FRNGM	0.00130656	0.00846993	841	0.154258	0.877443	NA	NA	-0.0152945	0.0179076	Viral Hepatitis
Temporal gray matter	TEMGM	0.00150503	0.00875646	841	0.171876	0.863576	NA	NA	-0.0156576	0.0186677	Viral Hepatitis
Parietal gray matter	PARGM	-0.00105838	0.00963786	841	-0.109814	0.912583	NA	NA	-0.0199486	0.0178318	Viral Hepatitis
Occipital gray matter	OCCGM	0.00907788	0.0107248	841	0.846435	0.397551	NA	NA	-0.0119428	0.0300986	Viral Hepatitis
Frontal white matter	FRNWM	-0.000916907	0.00658169	841	-0.139312	0.889237	NA	NA	-0.013817	0.0119832	Viral Hepatitis
Temporal white matter	TEMWM	0.00131991	0.00551941	841	0.23914	0.811056	NA	NA	-0.00949814	0.012138	Viral Hepatitis
Parietal white matter	PARWM	-0.00137739	0.00752497	841	-0.183042	0.854809	NA	NA	-0.0161263	0.0133716	Viral Hepatitis
Occipital white matter	OCCWM	0.00188083	0.00643341	841	0.292354	0.770088	NA	NA	-0.0107287	0.0144903	Viral Hepatitis
AD Signature Region ("HIP, "PHG","ERC", "PCu", "PCgG", "Cun")	AD	2.86222e-05	0.00879892	841	0.00325292	0.997405	0.997405	NA	-0.0172173	0.0172745	Viral Hepatitis
Total brain	TB	-0.0042023	0.00393535	874	-1.06783	0.285891	0.571782	0.762376	-0.0119156	0.003511	Miscellaneous Viral Infections
Gray matter	GM	-0.00644077	0.00556999	874	-1.15633	0.24786	0.571782	0.762376	-0.0173579	0.00447641	Miscellaneous Viral Infections
White matter	WM	-0.00208586	0.00393143	874	-0.530561	0.595858	0.680981	0.796911	-0.00979146	0.00561974	Miscellaneous Viral Infections
Frontal	Frontal	-0.00105233	0.00441013	874	-0.238616	0.811459	0.811459	0.835638	-0.00969619	0.00759153	Miscellaneous Viral Infections
Temporal	Temporal	-0.00911823	0.00398427	874	-2.28855	0.0223431	0.178745	0.335986	-0.0169274	-0.00130905	Miscellaneous Viral Infections
Parietal	Parietal	-0.0036015	0.0048088	874	-0.74894	0.454095	0.680981	0.796911	-0.0130268	0.00582375	Miscellaneous Viral Infections
Occipital	Occipital	-0.00299826	0.00502504	874	-0.596664	0.550886	0.680981	0.796911	-0.0128473	0.00685081	Miscellaneous Viral Infections
Frontal gray matter	FRNGM	-0.00119493	0.00575764	874	-0.207538	0.835638	NA	0.835638	-0.0124799	0.0100901	Miscellaneous Viral Infections
Temporal gray matter	TEMGM	-0.0119981	0.00589146	874	-2.03653	0.0419982	NA	0.335986	-0.0235454	-0.000450869	Miscellaneous Viral Infections
Parietal gray matter	PARGM	-0.0054015	0.00642086	874	-0.841243	0.400442	NA	0.796911	-0.0179864	0.00718339	Miscellaneous Viral Infections
Occipital gray matter	OCCGM	-0.00666375	0.00693545	874	-0.960825	0.336906	NA	0.770071	-0.0202572	0.00692973	Miscellaneous Viral Infections
Frontal white matter	FRNWM	-0.00103496	0.00446975	874	-0.231547	0.816944	NA	0.835638	-0.00979567	0.00772576	Miscellaneous Viral Infections
Temporal white matter	TEMWM	-0.00582933	0.00372328	874	-1.56564	0.117794	NA	0.628236	-0.013127	0.0014683	Miscellaneous Viral Infections
Parietal white matter	PARWM	-0.00155239	0.00500444	874	-0.310202	0.756481	NA	0.835638	-0.0113611	0.00825631	Miscellaneous Viral Infections
Occipital white matter	OCCWM	0.00221629	0.00419808	874	0.527929	0.597683	NA	0.796911	-0.00601195	0.0104445	Miscellaneous Viral Infections
AD Signature Region ("HIP, "PHG","ERC", "PCu", "PCgG", "Cun")	AD	-0.00706496	0.00578956	874	-1.22029	0.222683	0.571782	0.762376	-0.0184125	0.00428257	Miscellaneous Viral Infections
Total brain	TB	0.00136675	0.00329895	906	0.414297	0.678754	0.678754	NA	-0.0050992	0.00783269	Candidiasis/Fungal infections
Gray matter	GM	0.00427093	0.004532	906	0.942394	0.346242	0.632436	NA	-0.00461179	0.0131537	Candidiasis/Fungal infections
White matter	WM	0.00235252	0.00328677	906	0.715755	0.474327	0.632436	NA	-0.00408955	0.00879458	Candidiasis/Fungal infections
Frontal	Frontal	0.00461706	0.003712	906	1.24382	0.213887	0.632436	NA	-0.00265846	0.0118926	Candidiasis/Fungal infections
Temporal	Temporal	0.00303766	0.00335846	906	0.904479	0.365982	0.632436	NA	-0.00354493	0.00962025	Candidiasis/Fungal infections
Parietal	Parietal	0.00319514	0.00405594	906	0.787768	0.431039	0.632436	NA	-0.0047545	0.0111448	Candidiasis/Fungal infections
Occipital	Occipital	0.00185316	0.00415565	906	0.445937	0.655749	0.678754	NA	-0.00629191	0.00999823	Candidiasis/Fungal infections
Frontal gray matter	FRNGM	0.00583217	0.00477949	906	1.22025	0.222688	NA	NA	-0.00353562	0.0152	Candidiasis/Fungal infections
Temporal gray matter	TEMGM	0.00429361	0.00478089	906	0.898078	0.369383	NA	NA	-0.00507693	0.0136641	Candidiasis/Fungal infections
Parietal gray matter	PARGM	0.003764	0.0053104	906	0.708799	0.478632	NA	NA	-0.00664438	0.0141724	Candidiasis/Fungal infections
Occipital gray matter	OCCGM	0.0016535	0.00573252	906	0.288443	0.773074	NA	NA	-0.00958224	0.0128892	Candidiasis/Fungal infections
Frontal white matter	FRNWM	0.00302245	0.00373617	906	0.808971	0.418744	NA	NA	-0.00430044	0.0103453	Candidiasis/Fungal infections
Temporal white matter	TEMWM	0.00144938	0.00322129	906	0.449937	0.652864	NA	NA	-0.00486435	0.00776311	Candidiasis/Fungal infections
Parietal white matter	PARWM	0.00228176	0.00418067	906	0.545788	0.585346	NA	NA	-0.00591235	0.0104759	Candidiasis/Fungal infections
Occipital white matter	OCCWM	0.00150463	0.00331226	906	0.454261	0.64975	NA	NA	-0.0049874	0.00799666	Candidiasis/Fungal infections
AD Signature Region ("HIP, "PHG","ERC", "PCu", "PCgG", "Cun")	AD	0.00573124	0.0047822	906	1.19845	0.231054	0.632436	NA	-0.00364188	0.0151044	Candidiasis/Fungal infections
Total brain	TB	0.000889685	0.00369815	874	0.240576	0.80994	0.925646	NA	-0.00635868	0.00813805	Other Infections
Gray matter	GM	0.00302023	0.00520583	874	0.580164	0.561954	0.921306	NA	-0.00718319	0.0132237	Other Infections
White matter	WM	0.00143282	0.00360314	874	0.397658	0.690979	0.921306	NA	-0.00562934	0.00849498	Other Infections
Frontal	Frontal	0.00369578	0.00404526	874	0.913609	0.361175	0.921306	NA	-0.00423292	0.0116245	Other Infections
Temporal	Temporal	0.000216303	0.00367598	874	0.0588423	0.953091	0.953091	NA	-0.00698862	0.00742123	Other Infections
Parietal	Parietal	0.00425832	0.00452203	874	0.941683	0.346615	0.921306	NA	-0.00460486	0.0131215	Other Infections
Occipital	Occipital	-0.00219331	0.00470841	874	-0.465828	0.641455	0.921306	NA	-0.0114218	0.00703517	Other Infections
Frontal gray matter	FRNGM	0.00584838	0.00530668	874	1.10208	0.270731	NA	NA	-0.00455271	0.0162495	Other Infections
Temporal gray matter	TEMGM	0.000258863	0.00542051	874	0.0477562	0.961921	NA	NA	-0.0103653	0.0108831	Other Infections
Parietal gray matter	PARGM	0.00440692	0.00606418	874	0.726713	0.467596	NA	NA	-0.00747888	0.0162927	Other Infections
Occipital gray matter	OCCGM	-0.00331954	0.00655589	874	-0.506344	0.612743	NA	NA	-0.0161691	0.00953001	Other Infections
Frontal white matter	FRNWM	0.00155371	0.00406362	874	0.382347	0.702297	NA	NA	-0.00641099	0.00951841	Other Infections
Temporal white matter	TEMWM	0.000358757	0.0034268	874	0.104692	0.916644	NA	NA	-0.00635777	0.00707529	Other Infections
Parietal white matter	PARWM	0.00379126	0.0047367	874	0.800401	0.423696	NA	NA	-0.00549267	0.0130752	Other Infections
Occipital white matter	OCCWM	0.000421196	0.00391827	874	0.107495	0.914421	NA	NA	-0.00725862	0.00810101	Other Infections
AD Signature Region ("HIP, "PHG","ERC", "PCu", "PCgG", "Cun")	AD	0.00390278	0.00548353	874	0.711728	0.476823	0.921306	NA	-0.00684494	0.0146505	Other Infections
Total brain	TB	-0.00658602	0.00516756	834	-1.27449	0.202843	0.396839	0.462979	-0.0167144	0.00354239	Upper Respiratory Tract Infections (URTIs)
Gray matter	GM	-0.00687499	0.00720564	834	-0.954112	0.340303	0.396839	0.462979	-0.020998	0.00724806	Upper Respiratory Tract Infections (URTIs)
White matter	WM	-0.00513653	0.00505953	834	-1.01522	0.310296	0.396839	0.462979	-0.0150532	0.00478015	Upper Respiratory Tract Infections (URTIs)
Frontal	Frontal	-0.00537933	0.00571965	834	-0.940499	0.347234	0.396839	0.462979	-0.0165898	0.00583119	Upper Respiratory Tract Infections (URTIs)
Temporal	Temporal	-0.00873283	0.00510657	834	-1.71012	0.0876159	0.396839	0.462979	-0.0187417	0.00127604	Upper Respiratory Tract Infections (URTIs)
Parietal	Parietal	-0.00730325	0.0063096	834	-1.15748	0.247406	0.396839	0.462979	-0.0196701	0.00506356	Upper Respiratory Tract Infections (URTIs)
Occipital	Occipital	-0.00707861	0.00670136	834	-1.05629	0.29114	0.396839	0.462979	-0.0202133	0.00605606	Upper Respiratory Tract Infections (URTIs)
Frontal gray matter	FRNGM	-0.00425556	0.00739246	834	-0.575662	0.564999	NA	0.602666	-0.0187448	0.0102337	Upper Respiratory Tract Infections (URTIs)
Temporal gray matter	TEMGM	-0.00931909	0.00748733	834	-1.24465	0.21361	NA	0.462979	-0.0239943	0.00535606	Upper Respiratory Tract Infections (URTIs)
Parietal gray matter	PARGM	-0.0119545	0.00836446	834	-1.4292	0.153322	NA	0.462979	-0.0283488	0.00443989	Upper Respiratory Tract Infections (URTIs)
Occipital gray matter	OCCGM	-0.00869945	0.009208	834	-0.944772	0.345049	NA	0.462979	-0.0267471	0.00934822	Upper Respiratory Tract Infections (URTIs)
Frontal white matter	FRNWM	-0.00627655	0.00575368	834	-1.09088	0.275642	NA	0.462979	-0.0175538	0.00500066	Upper Respiratory Tract Infections (URTIs)
Temporal white matter	TEMWM	-0.00737782	0.00468429	834	-1.57501	0.115632	NA	0.462979	-0.016559	0.00180338	Upper Respiratory Tract Infections (URTIs)
Parietal white matter	PARWM	-0.0019433	0.00655107	834	-0.296639	0.766816	NA	0.766816	-0.0147834	0.0108968	Upper Respiratory Tract Infections (URTIs)
Occipital white matter	OCCWM	-0.00402013	0.00550963	834	-0.729654	0.465806	NA	0.53235	-0.014819	0.00677876	Upper Respiratory Tract Infections (URTIs)
AD Signature Region ("HIP, "PHG","ERC", "PCu", "PCgG", "Cun")	AD	-0.00557626	0.00755866	834	-0.737731	0.460885	0.460885	0.53235	-0.0203912	0.00923872	Upper Respiratory Tract Infections (URTIs)
Total brain	TB	-0.00818008	0.00538381	832	-1.51939	0.129045	0.27053	0.309177	-0.0187323	0.00237218	Lower Respiratory Tract Infection (LRTIs)
Gray matter	GM	-0.0095236	0.00768	832	-1.24005	0.215306	0.324743	0.382766	-0.0245764	0.0055292	Lower Respiratory Tract Infection (LRTIs)
White matter	WM	-0.0061986	0.00531171	832	-1.16697	0.243557	0.324743	0.389692	-0.0166095	0.00421235	Lower Respiratory Tract Infection (LRTIs)
Frontal	Frontal	-0.00118472	0.00590889	832	-0.200499	0.84114	0.84114	0.884959	-0.0127661	0.0103967	Lower Respiratory Tract Infection (LRTIs)
Temporal	Temporal	-0.0107498	0.00541771	832	-1.98419	0.0475629	0.190252	0.190252	-0.0213685	-0.000131051	Lower Respiratory Tract Infection (LRTIs)
Parietal	Parietal	-0.0049143	0.00659999	832	-0.744592	0.456729	0.521976	0.608972	-0.0178503	0.00802169	Lower Respiratory Tract Infection (LRTIs)
Occipital	Occipital	-0.0163725	0.00712235	832	-2.29875	0.0217664	0.174131	0.190252	-0.0303323	-0.00241267	Lower Respiratory Tract Infection (LRTIs)
Frontal gray matter	FRNGM	-0.0011331	0.00782903	832	-0.144731	0.884959	NA	0.884959	-0.016478	0.0142118	Lower Respiratory Tract Infection (LRTIs)
Temporal gray matter	TEMGM	-0.0106703	0.00801281	832	-1.33166	0.183336	NA	0.366673	-0.0263755	0.00503476	Lower Respiratory Tract Infection (LRTIs)
Parietal gray matter	PARGM	-0.00170259	0.00897097	832	-0.189789	0.849521	NA	0.884959	-0.0192857	0.0158805	Lower Respiratory Tract Infection (LRTIs)
Occipital gray matter	OCCGM	-0.0197512	0.00985285	832	-2.00462	0.0453277	NA	0.190252	-0.0390628	-0.000439599	Lower Respiratory Tract Infection (LRTIs)
Frontal white matter	FRNWM	-0.000927907	0.00596801	832	-0.15548	0.87648	NA	0.884959	-0.0126252	0.0107694	Lower Respiratory Tract Infection (LRTIs)
Temporal white matter	TEMWM	-0.0105082	0.00505608	832	-2.07832	0.0379861	NA	0.190252	-0.0204181	-0.000598227	Lower Respiratory Tract Infection (LRTIs)
Parietal white matter	PARWM	-0.00735588	0.00688992	832	-1.06763	0.285997	NA	0.415996	-0.0208601	0.00614836	Lower Respiratory Tract Infection (LRTIs)
Occipital white matter	OCCWM	-0.0106292	0.00579029	832	-1.83569	0.06676	NA	0.213632	-0.0219782	0.000719782	Lower Respiratory Tract Infection (LRTIs)
AD Signature Region ("HIP, "PHG","ERC", "PCu", "PCgG", "Cun")	AD	-0.011922	0.00797397	832	-1.49511	0.135265	0.27053	0.309177	-0.027551	0.00370702	Lower Respiratory Tract Infection (LRTIs)
Total brain	TB	0.00210277	0.00312868	938	0.672095	0.501688	0.747606	NA	-0.00402945	0.008235	Pneumonia
Gray matter	GM	0.00351097	0.00445888	938	0.787411	0.43124	0.747606	NA	-0.00522843	0.0122504	Pneumonia
White matter	WM	0.00213867	0.00309856	938	0.690214	0.490231	0.747606	NA	-0.00393451	0.00821185	Pneumonia
Frontal	Frontal	0.00320085	0.00353162	938	0.906339	0.364989	0.747606	NA	-0.00372113	0.0101228	Pneumonia
Temporal	Temporal	0.0028234	0.00310954	938	0.907979	0.364122	0.747606	NA	-0.0032713	0.0089181	Pneumonia
Parietal	Parietal	0.000816625	0.00392978	938	0.207804	0.835427	0.835427	NA	-0.00688574	0.00851899	Pneumonia
Occipital	Occipital	0.00149912	0.00413806	938	0.362276	0.717228	0.819689	NA	-0.00661148	0.00960972	Pneumonia
Frontal gray matter	FRNGM	0.00313708	0.00464455	938	0.675432	0.499568	NA	NA	-0.00596624	0.0122404	Pneumonia
Temporal gray matter	TEMGM	0.00514112	0.00459616	938	1.11857	0.263611	NA	NA	-0.00386736	0.0141496	Pneumonia
Parietal gray matter	PARGM	-0.000595322	0.0052766	938	-0.112823	0.910195	NA	NA	-0.0109375	0.00974681	Pneumonia
Occipital gray matter	OCCGM	-1.02678e-05	0.00563868	938	-0.00182095	0.998548	NA	NA	-0.0110621	0.0110415	Pneumonia
Frontal white matter	FRNWM	0.00293655	0.00352002	938	0.834242	0.404357	NA	NA	-0.00396269	0.00983578	Pneumonia
Temporal white matter	TEMWM	-0.000141478	0.00297605	938	-0.047539	0.962094	NA	NA	-0.00597453	0.00569158	Pneumonia
Parietal white matter	PARWM	0.002041	0.00398213	938	0.51254	0.608394	NA	NA	-0.00576397	0.00984598	Pneumonia
Occipital white matter	OCCWM	0.00373355	0.00342762	938	1.08926	0.27632	NA	NA	-0.00298457	0.0104517	Pneumonia
AD Signature Region ("HIP, "PHG","ERC", "PCu", "PCgG", "Cun")	AD	0.0027093	0.00465512	938	0.582003	0.560705	0.747606	NA	-0.00641475	0.0118333	Pneumonia
Total brain	TB	-0.00876944	0.00503521	834	-1.74162	0.081943	0.172556	0.230074	-0.0186385	0.00109957	Skin/Subcutaneous Infections
Gray matter	GM	-0.0128679	0.0072009	834	-1.78699	0.0743025	0.172556	0.230074	-0.0269817	0.00124584	Skin/Subcutaneous Infections
White matter	WM	-0.000711399	0.00504232	834	-0.141086	0.887836	0.887836	0.887836	-0.0105943	0.00917154	Skin/Subcutaneous Infections
Frontal	Frontal	-0.00406821	0.0057007	834	-0.713634	0.475653	0.543604	0.634205	-0.0152416	0.00710516	Skin/Subcutaneous Infections
Temporal	Temporal	-0.00862041	0.00501946	834	-1.7174	0.0862779	0.172556	0.230074	-0.0184585	0.00121774	Skin/Subcutaneous Infections
Parietal	Parietal	-0.00716139	0.00631358	834	-1.13428	0.257002	0.342669	0.411203	-0.019536	0.00521323	Skin/Subcutaneous Infections
Occipital	Occipital	-0.0104862	0.00667343	834	-1.57134	0.116482	0.186372	0.266246	-0.0235662	0.00259368	Skin/Subcutaneous Infections
Frontal gray matter	FRNGM	-0.0088981	0.00747078	834	-1.19105	0.233971	NA	0.411203	-0.0235408	0.00574462	Skin/Subcutaneous Infections
Temporal gray matter	TEMGM	-0.0133519	0.0074294	834	-1.79717	0.0726696	NA	0.230074	-0.0279135	0.0012097	Skin/Subcutaneous Infections
Parietal gray matter	PARGM	-0.0120589	0.00850662	834	-1.41759	0.156685	NA	0.313369	-0.0287318	0.00461409	Skin/Subcutaneous Infections
Occipital gray matter	OCCGM	-0.0170151	0.00917289	834	-1.85494	0.0639578	NA	0.230074	-0.034994	0.000963722	Skin/Subcutaneous Infections
Frontal white matter	FRNWM	0.00135474	0.00572601	834	0.236593	0.81303	NA	0.887836	-0.00986825	0.0125777	Skin/Subcutaneous Infections
Temporal white matter	TEMWM	-0.00351179	0.00475749	834	-0.73816	0.460625	NA	0.634205	-0.0128365	0.00581289	Skin/Subcutaneous Infections
Parietal white matter	PARWM	-0.00136762	0.00660094	834	-0.207186	0.835916	NA	0.887836	-0.0143055	0.0115702	Skin/Subcutaneous Infections
Occipital white matter	OCCWM	0.00166624	0.00564174	834	0.295342	0.767806	NA	0.887836	-0.00939156	0.012724	Skin/Subcutaneous Infections
AD Signature Region ("HIP, "PHG","ERC", "PCu", "PCgG", "Cun")	AD	-0.0131211	0.0075964	834	-1.72728	0.0844869	0.172556	0.230074	-0.0280101	0.0017678	Skin/Subcutaneous Infections
Total brain	TB	-0.00428738	0.00302779	970	-1.41601	0.157094	0.279717	NA	-0.0102218	0.0016471	Urinary Tract Infections
Gray matter	GM	-0.00342179	0.0042932	970	-0.797025	0.425632	0.532195	NA	-0.0118365	0.00499289	Urinary Tract Infections
White matter	WM	-0.00485003	0.00297068	970	-1.63263	0.102871	0.274322	NA	-0.0106726	0.000972503	Urinary Tract Infections
Frontal	Frontal	-0.00249241	0.00341506	970	-0.72983	0.46567	0.532195	NA	-0.00918592	0.0042011	Urinary Tract Infections
Temporal	Temporal	-0.00496043	0.00303197	970	-1.63604	0.102155	0.274322	NA	-0.0109031	0.000982227	Urinary Tract Infections
Parietal	Parietal	-0.00616245	0.0037115	970	-1.66037	0.0971637	0.274322	NA	-0.013437	0.00111208	Urinary Tract Infections
Occipital	Occipital	-0.00524995	0.00386633	970	-1.35786	0.174823	0.279717	NA	-0.012828	0.00232806	Urinary Tract Infections
Frontal gray matter	FRNGM	0.000243739	0.0044888	970	0.0542994	0.956708	NA	NA	-0.00855431	0.00904179	Urinary Tract Infections
Temporal gray matter	TEMGM	-0.00444696	0.004458	970	-0.997525	0.318759	NA	NA	-0.0131846	0.00429071	Urinary Tract Infections
Parietal gray matter	PARGM	-0.0052681	0.00496337	970	-1.0614	0.288775	NA	NA	-0.0149963	0.00446011	Urinary Tract Infections
Occipital gray matter	OCCGM	-0.00901036	0.00532372	970	-1.69249	0.0908732	NA	NA	-0.0194448	0.00142413	Urinary Tract Infections
Frontal white matter	FRNWM	-0.00516919	0.00337525	970	-1.5315	0.125973	NA	NA	-0.0117847	0.0014463	Urinary Tract Infections
Temporal white matter	TEMWM	-0.00500896	0.00281936	970	-1.77663	0.0759424	NA	NA	-0.0105349	0.000516985	Urinary Tract Infections
Parietal white matter	PARWM	-0.006419	0.00384858	970	-1.66789	0.0956606	NA	NA	-0.0139622	0.00112421	Urinary Tract Infections
Occipital white matter	OCCWM	0.000855803	0.00318789	970	0.268455	0.788406	NA	NA	-0.00539246	0.00710406	Urinary Tract Infections
AD Signature Region ("HIP, "PHG","ERC", "PCu", "PCgG", "Cun")	AD	-0.00256643	0.00443789	970	-0.5783	0.563196	0.563196	NA	-0.0112647	0.00613184	Urinary Tract Infections
Results derived from linear mixed-effects models were adjusted for baseline intracranial volume, age, sex, race, education, APOEε4, comorbidity index (i.e., obesity, hypertension, diabetes, cancer, ischemic heart disease, chronic heart failure, chronic kidney disease and chronic obstructive pulmonary disease) and two-way interactions of age, sex, race, education, APOEε4 and comorbidity index with…

## Sheet: Supplementary Table 5
Supplementary Table 5a. Sensitivity analyses for the longitudinal associations of infections with brain volumes after adjusting for total frequency of infections in BLSA
Brain Region	Abbreviation	Beta	SE	df	t	p	Lower CI (95%)	Upper CI (95%)	Infection Category
Total brain	TB	-0.00876004	0.00436433	1459	-2.00719	0.0449133	-0.0173211	-0.000199018	Influenza
Gray matter	GM	-0.0126066	0.00606614	1459	-2.07819	0.0378661	-0.0245059	-0.000707319	Influenza
White matter	WM	-0.00328825	0.00433013	1459	-0.759388	0.447743	-0.0117822	0.00520569	Influenza
Frontal	Frontal	-0.00638103	0.0050477	1459	-1.26415	0.206379	-0.0162825	0.00352049	Influenza
Temporal	Temporal	-0.0112654	0.00442767	1459	-2.54432	0.0110513	-0.0199507	-0.00258014	Influenza
Parietal	Parietal	-0.00639341	0.00549402	1459	-1.1637	0.244735	-0.0171704	0.00438362	Influenza
Occipital	Occipital	-0.011257	0.00540576	1459	-2.08241	0.0374791	-0.0218609	-0.000653106	Influenza
Frontal gray matter	FRNGM	-0.00983655	0.00666407	1459	-1.47606	0.140144	-0.0229087	0.00323562	Influenza
Temporal gray matter	TEMGM	-0.0167981	0.00627092	1459	-2.67873	0.0074732	-0.0290991	-0.00449713	Influenza
Parietal gray matter	PARGM	-0.00745562	0.00738048	1459	-1.01018	0.312576	-0.0219331	0.00702185	Influenza
Occipital gray matter	OCCGM	-0.0159714	0.00749941	1459	-2.12969	0.0333643	-0.0306822	-0.00126063	Influenza
Frontal white matter	FRNWM	-0.0017616	0.00486836	1459	-0.361848	0.717518	-0.0113113	0.00778812	Influenza
Temporal white matter	TEMWM	-0.00435765	0.00441837	1459	-0.986257	0.324171	-0.0130247	0.00430939	Influenza
Parietal white matter	PARWM	-0.00444556	0.00538698	1459	-0.825241	0.409369	-0.0150126	0.00612149	Influenza
Occipital white matter	OCCWM	-0.00218296	0.0044798	1459	-0.487289	0.626127	-0.0109705	0.00660458	Influenza
AD Signature Region ("HIP, "PHG","ERC", "PCu", "PCgG", "Cun")	AD	-0.00809735	0.00611871	1459	-1.32337	0.185918	-0.0200998	0.00390507	Influenza
Total brain	TB	0.00391824	0.00592206	1449	0.661635	0.50831	-0.00769849	0.015535	Gastrointestinal Infections
Gray matter	GM	0.010039	0.00823148	1449	1.21959	0.22282	-0.0061079	0.0261859	Gastrointestinal Infections
White matter	WM	0.00338656	0.00587972	1449	0.575973	0.564723	-0.00814712	0.0149202	Gastrointestinal Infections
Frontal	Frontal	0.00528257	0.00682997	1449	0.77344	0.439388	-0.00811511	0.0186802	Gastrointestinal Infections
Temporal	Temporal	0.00595734	0.00601138	1449	0.99101	0.321846	-0.0058346	0.0177493	Gastrointestinal Infections
Parietal	Parietal	0.0123042	0.0073252	1449	1.67972	0.0932281	-0.00206487	0.0266734	Gastrointestinal Infections
Occipital	Occipital	0.00976067	0.00733607	1449	1.3305	0.183562	-0.00462979	0.0241511	Gastrointestinal Infections
Frontal gray matter	FRNGM	0.00672644	0.00904784	1449	0.74343	0.457342	-0.0110218	0.0244747	Gastrointestinal Infections
Temporal gray matter	TEMGM	0.0073563	0.00859987	1449	0.855397	0.392473	-0.00951322	0.0242258	Gastrointestinal Infections
Parietal gray matter	PARGM	0.0221935	0.0097913	1449	2.26665	0.0235584	0.00298683	0.0414001	Gastrointestinal Infections
Occipital gray matter	OCCGM	0.016569	0.0101119	1449	1.63856	0.101522	-0.0032666	0.0364046	Gastrointestinal Infections
Frontal white matter	FRNWM	0.00348897	0.00662005	1449	0.527031	0.598252	-0.00949693	0.0164749	Gastrointestinal Infections
Temporal white matter	TEMWM	0.0043258	0.00598433	1449	0.722854	0.469886	-0.00741308	0.0160647	Gastrointestinal Infections
Parietal white matter	PARWM	0.000612872	0.00731963	1449	0.0837298	0.933283	-0.0137453	0.0149711	Gastrointestinal Infections
Occipital white matter	OCCWM	-0.00230134	0.00617239	1449	-0.372845	0.709318	-0.0144091	0.00980643	Gastrointestinal Infections
AD Signature Region ("HIP, "PHG","ERC", "PCu", "PCgG", "Cun")	AD	0.00955425	0.00823553	1449	1.16013	0.246189	-0.00660059	0.0257091	Gastrointestinal Infections
Total brain	TB	-0.00249842	0.00449688	1467	-0.555591	0.578575	-0.0113194	0.00632257	Tuberculosis
Gray matter	GM	-0.00123212	0.0062736	1467	-0.196398	0.844326	-0.0135383	0.0110741	Tuberculosis
White matter	WM	-0.00721543	0.0044251	1467	-1.63057	0.103196	-0.0158956	0.00146477	Tuberculosis
Frontal	Frontal	-0.00624594	0.00516576	1467	-1.2091	0.226818	-0.016379	0.00388712	Tuberculosis
Temporal	Temporal	-0.00243638	0.00454611	1467	-0.535926	0.592091	-0.0113539	0.00648119	Tuberculosis
Parietal	Parietal	-0.0069713	0.00561445	1467	-1.24167	0.214557	-0.0179845	0.00404191	Tuberculosis
Occipital	Occipital	-0.00179843	0.00559246	1467	-0.321582	0.747815	-0.0127685	0.00917163	Tuberculosis
Frontal gray matter	FRNGM	-0.00196986	0.00686984	1467	-0.28674	0.774352	-0.0154456	0.0115059	Tuberculosis
Temporal gray matter	TEMGM	1.04831e-05	0.00648592	1467	0.00161628	0.998711	-0.0127122	0.0127331	Tuberculosis
Parietal gray matter	PARGM	-0.00457983	0.00757092	1467	-0.604924	0.545323	-0.0194308	0.0102711	Tuberculosis
Occipital gray matter	OCCGM	-0.00179924	0.00776699	1467	-0.231652	0.816841	-0.0170348	0.0134364	Tuberculosis
Frontal white matter	FRNWM	-0.00983881	0.00497596	1467	-1.97727	0.0481983	-0.0195996	-7.80525e-05	Tuberculosis
Temporal white matter	TEMWM	-0.00473056	0.00452041	1467	-1.04649	0.295508	-0.0135977	0.0041366	Tuberculosis
Parietal white matter	PARWM	-0.0083886	0.00549583	1467	-1.52636	0.127136	-0.0191691	0.00239192	Tuberculosis
Occipital white matter	OCCWM	0.000500115	0.0046185	1467	0.108285	0.913784	-0.00855946	0.00955969	Tuberculosis
AD Signature Region ("HIP, "PHG","ERC", "PCu", "PCgG", "Cun")	AD	-0.00539817	0.00627595	1467	-0.860136	0.389855	-0.017709	0.00691263	Tuberculosis
Total brain	TB	0.000534044	0.00376831	1451	0.14172	0.887321	-0.00685788	0.00792597	Miscellaneous Bacterial Infections
Gray matter	GM	-0.00125039	0.00523315	1451	-0.238937	0.811188	-0.0115157	0.00901496	Miscellaneous Bacterial Infections
White matter	WM	0.00448223	0.00373466	1451	1.20017	0.230269	-0.00284368	0.0118081	Miscellaneous Bacterial Infections
Frontal	Frontal	0.00299622	0.0043322	1451	0.691617	0.489289	-0.00550182	0.0114943	Miscellaneous Bacterial Infections
Temporal	Temporal	-0.0010496	0.00383657	1451	-0.273577	0.784448	-0.00857542	0.00647622	Miscellaneous Bacterial Infections
Parietal	Parietal	0.00440933	0.00469791	1451	0.938574	0.348106	-0.00480608	0.0136247	Miscellaneous Bacterial Infections
Occipital	Occipital	0.002236	0.00467683	1451	0.4781	0.632651	-0.00693808	0.0114101	Miscellaneous Bacterial Infections
Frontal gray matter	FRNGM	-0.00171481	0.00570011	1451	-0.300838	0.763581	-0.0128962	0.00946653	Miscellaneous Bacterial Infections
Temporal gray matter	TEMGM	-0.00637384	0.00544525	1451	-1.17053	0.241979	-0.0170552	0.00430755	Miscellaneous Bacterial Infections
Parietal gray matter	PARGM	0.0050224	0.00631847	1451	0.794875	0.426816	-0.00737192	0.0174167	Miscellaneous Bacterial Infections
Occipital gray matter	OCCGM	0.00440513	0.00648613	1451	0.679162	0.497144	-0.00831806	0.0171283	Miscellaneous Bacterial Infections
Frontal white matter	FRNWM	0.0073044	0.00418198	1451	1.74664	0.0809119	-0.000898972	0.0155078	Miscellaneous Bacterial Infections
Temporal white matter	TEMWM	0.00455057	0.00382505	1451	1.18968	0.234368	-0.00295264	0.0120538	Miscellaneous Bacterial Infections
Parietal white matter	PARWM	0.00306465	0.0046371	1451	0.660899	0.508782	-0.00603148	0.0121608	Miscellaneous Bacterial Infections
Occipital white matter	OCCWM	-0.00262491	0.00388368	1451	-0.675882	0.499223	-0.0102431	0.00499332	Miscellaneous Bacterial Infections
AD Signature Region ("HIP, "PHG","ERC", "PCu", "PCgG", "Cun")	AD	0.00115701	0.0052594	1451	0.21999	0.82591	-0.00915982	0.0114738	Miscellaneous Bacterial Infections
Total brain	TB	0.00510504	0.00395855	1463	1.28962	0.197385	-0.00266	0.0128701	Sexually Transmitted Diseases (STDs)
Gray matter	GM	0.00953772	0.00550306	1463	1.73317	0.0832771	-0.00125702	0.0203324	Sexually Transmitted Diseases (STDs)
White matter	WM	0.0015953	0.00390466	1463	0.408562	0.682921	-0.00606404	0.00925464	Sexually Transmitted Diseases (STDs)
Frontal	Frontal	0.00508249	0.00453705	1463	1.12022	0.262805	-0.00381733	0.0139823	Sexually Transmitted Diseases (STDs)
Temporal	Temporal	0.0057166	0.00399189	1463	1.43205	0.152342	-0.00211385	0.013547	Sexually Transmitted Diseases (STDs)
Parietal	Parietal	0.00480129	0.00493817	1463	0.972282	0.331071	-0.00488536	0.0144879	Sexually Transmitted Diseases (STDs)
Occipital	Occipital	0.00896007	0.0049524	1463	1.80924	0.0706192	-0.000754492	0.0186746	Sexually Transmitted Diseases (STDs)
Frontal gray matter	FRNGM	0.00763053	0.00601951	1463	1.26763	0.205131	-0.00417726	0.0194383	Sexually Transmitted Diseases (STDs)
Temporal gray matter	TEMGM	0.00760398	0.00567867	1463	1.33904	0.180765	-0.00353522	0.0187432	Sexually Transmitted Diseases (STDs)
Parietal gray matter	PARGM	0.00764126	0.00666687	1463	1.14616	0.251919	-0.00543638	0.0207189	Sexually Transmitted Diseases (STDs)
Occipital gray matter	OCCGM	0.0150995	0.00685303	1463	2.20334	0.0277262	0.00165673	0.0285424	Sexually Transmitted Diseases (STDs)
Frontal white matter	FRNWM	0.00178988	0.00439915	1463	0.40687	0.684163	-0.00683943	0.0104192	Sexually Transmitted Diseases (STDs)
Temporal white matter	TEMWM	0.0030552	0.00397449	1463	0.768702	0.442194	-0.00474111	0.0108515	Sexually Transmitted Diseases (STDs)
Parietal white matter	PARWM	0.00139519	0.00483086	1463	0.288809	0.772768	-0.00808095	0.0108713	Sexually Transmitted Diseases (STDs)
Occipital white matter	OCCWM	-0.000745338	0.00413642	1463	-0.180189	0.857029	-0.00885929	0.00736862	Sexually Transmitted Diseases (STDs)
AD Signature Region ("HIP, "PHG","ERC", "PCu", "PCgG", "Cun")	AD	0.00827935	0.00552351	1463	1.49893	0.134108	-0.00255551	0.0191142	Sexually Transmitted Diseases (STDs)
Total brain	TB	0.00238139	0.00348945	1451	0.682455	0.49506	-0.00446351	0.00922629	Human Herpes Viruses (HHVs)
Gray matter	GM	0.00857587	0.00484609	1451	1.76965	0.0769958	-0.000930217	0.018082	Human Herpes Viruses (HHVs)
White matter	WM	-0.00819654	0.00343145	1451	-2.38865	0.0170374	-0.0149277	-0.00146541	Human Herpes Viruses (HHVs)
Frontal	Frontal	-0.000960001	0.0040131	1451	-0.239217	0.810971	-0.00883209	0.00691209	Human Herpes Viruses (HHVs)
Temporal	Temporal	0.000132733	0.00352662	1451	0.0376375	0.969982	-0.00678509	0.00705055	Human Herpes Viruses (HHVs)
Parietal	Parietal	-0.00132338	0.00436645	1451	-0.30308	0.761872	-0.00988861	0.00724184	Human Herpes Viruses (HHVs)
Occipital	Occipital	0.00438517	0.00436303	1451	1.00507	0.315028	-0.00417335	0.0129437	Human Herpes Viruses (HHVs)
Frontal gray matter	FRNGM	0.00678548	0.00530684	1451	1.27863	0.201232	-0.00362441	0.0171954	Human Herpes Viruses (HHVs)
Temporal gray matter	TEMGM	0.00800263	0.00500411	1451	1.59921	0.109991	-0.00181343	0.0178187	Human Herpes Viruses (HHVs)
Parietal gray matter	PARGM	0.0061215	0.00587806	1451	1.04142	0.297856	-0.00540889	0.0176519	Human Herpes Viruses (HHVs)
Occipital gray matter	OCCGM	0.0133474	0.00602105	1451	2.21678	0.0267924	0.00153648	0.0251583	Human Herpes Viruses (HHVs)
Frontal white matter	FRNWM	-0.00851113	0.00387647	1451	-2.19559	0.0282792	-0.0161152	-0.000907051	Human Herpes Viruses (HHVs)
Temporal white matter	TEMWM	-0.00815468	0.00348596	1451	-2.33929	0.0194553	-0.0149927	-0.00131663	Human Herpes Viruses (HHVs)
Parietal white matter	PARWM	-0.00847476	0.00426481	1451	-1.98714	0.0470952	-0.0168406	-0.0001089	Human Herpes Viruses (HHVs)
Occipital white matter	OCCWM	-0.00910746	0.00361041	1451	-2.52256	0.0117567	-0.0161896	-0.00202528	Human Herpes Viruses (HHVs)
AD Signature Region ("HIP, "PHG","ERC", "PCu", "PCgG", "Cun")	AD	0.00441065	0.00485678	1451	0.908141	0.363955	-0.00511642	0.0139377	Human Herpes Viruses (HHVs)
Total brain	TB	6.95577e-05	0.00595881	1467	0.0116731	0.990688	-0.0116191	0.0117583	Viral Hepatitis
Gray matter	GM	0.000719975	0.0083247	1467	0.0864865	0.931091	-0.0156096	0.0170496	Viral Hepatitis
White matter	WM	-0.0018359	0.00586266	1467	-0.313151	0.75421	-0.013336	0.00966419	Viral Hepatitis
Frontal	Frontal	-0.00315832	0.00680414	1467	-0.464176	0.642591	-0.0165052	0.0101886	Viral Hepatitis
Temporal	Temporal	0.000782232	0.00600285	1467	0.13031	0.896339	-0.0109929	0.0125573	Viral Hepatitis
Parietal	Parietal	-0.00134487	0.00740467	1467	-0.181624	0.855903	-0.0158697	0.01318	Viral Hepatitis
Occipital	Occipital	0.00696197	0.00753506	1467	0.923943	0.355668	-0.00781868	0.0217426	Viral Hepatitis
Frontal gray matter	FRNGM	-0.0029788	0.00905571	1467	-0.328942	0.742247	-0.0207423	0.0147847	Viral Hepatitis
Temporal gray matter	TEMGM	5.2981e-05	0.00856606	1467	0.00618499	0.995066	-0.01675	0.016856	Viral Hepatitis
Parietal gray matter	PARGM	-0.000236173	0.00999917	1467	-0.0236193	0.981159	-0.0198504	0.019378	Viral Hepatitis
Occipital gray matter	OCCGM	0.0115692	0.0104071	1467	1.11167	0.266463	-0.00884513	0.0319836	Viral Hepatitis
Frontal white matter	FRNWM	-0.00354835	0.00659333	1467	-0.538173	0.590539	-0.0164817	0.00938501	Viral Hepatitis
Temporal white matter	TEMWM	0.00115631	0.00593982	1467	0.19467	0.845678	-0.0104951	0.0128078	Viral Hepatitis
Parietal white matter	PARWM	-0.00302987	0.00724302	1467	-0.418316	0.675777	-0.0172376	0.0111779	Viral Hepatitis
Occipital white matter	OCCWM	-0.000823022	0.00631073	1467	-0.130416	0.896255	-0.013202	0.011556	Viral Hepatitis
AD Signature Region ("HIP, "PHG","ERC", "PCu", "PCgG", "Cun")	AD	-0.00206191	0.00834959	1467	-0.246948	0.804983	-0.0184403	0.0143165	Viral Hepatitis
Total brain	TB	-0.0064414	0.00424372	1460	-1.51787	0.129265	-0.0147659	0.00188304	Miscellaneous Viral Infections
Gray matter	GM	-0.0098365	0.00593837	1460	-1.65643	0.0978495	-0.0214852	0.00181215	Miscellaneous Viral Infections
White matter	WM	-0.00341706	0.00417467	1460	-0.818523	0.413192	-0.011606	0.00477193	Miscellaneous Viral Infections
Frontal	Frontal	-0.00570438	0.00487265	1460	-1.1707	0.241912	-0.0152625	0.00385375	Miscellaneous Viral Infections
Temporal	Temporal	-0.0107584	0.00428036	1460	-2.51345	0.0120627	-0.0191548	-0.00236214	Miscellaneous Viral Infections
Parietal	Parietal	-0.00631125	0.00528608	1460	-1.19394	0.232697	-0.0166804	0.00405788	Miscellaneous Viral Infections
Occipital	Occipital	-0.0047016	0.00528195	1460	-0.890125	0.373545	-0.0150626	0.00565942	Miscellaneous Viral Infections
Frontal gray matter	FRNGM	-0.00759838	0.00648553	1460	-1.17159	0.241553	-0.0203203	0.00512358	Miscellaneous Viral Infections
Temporal gray matter	TEMGM	-0.0142945	0.00613316	1460	-2.33069	0.0199053	-0.0263252	-0.00226375	Miscellaneous Viral Infections
Parietal gray matter	PARGM	-0.00850573	0.00714418	1460	-1.19058	0.234011	-0.0225197	0.00550821	Miscellaneous Viral Infections
Occipital gray matter	OCCGM	-0.00683307	0.00734001	1460	-0.930935	0.352041	-0.0212312	0.00756501	Miscellaneous Viral Infections
Frontal white matter	FRNWM	-0.00322022	0.00470147	1460	-0.68494	0.493491	-0.0124426	0.00600213	Miscellaneous Viral Infections
Temporal white matter	TEMWM	-0.00576131	0.00422832	1460	-1.36255	0.173234	-0.0140555	0.00253294	Miscellaneous Viral Infections
Parietal white matter	PARWM	-0.00310563	0.00516928	1460	-0.600785	0.548077	-0.0132456	0.00703439	Miscellaneous Viral Infections
Occipital white matter	OCCWM	-0.00126468	0.00443209	1460	-0.285346	0.775419	-0.00995863	0.00742927	Miscellaneous Viral Infections
AD Signature Region ("HIP, "PHG","ERC", "PCu", "PCgG", "Cun")	AD	-0.00972331	0.0059437	1460	-1.6359	0.102075	-0.0213824	0.00193579	Miscellaneous Viral Infections
Total brain	TB	0.00114398	0.00372681	1431	0.30696	0.758918	-0.00616661	0.00845458	Candidiasis/Fungal infections
Gray matter	GM	0.0034934	0.00518411	1431	0.673868	0.500504	-0.00667586	0.0136627	Candidiasis/Fungal infections
White matter	WM	0.00199993	0.00365162	1431	0.547684	0.583994	-0.00516316	0.00916303	Candidiasis/Fungal infections
Frontal	Frontal	0.00317065	0.00427162	1431	0.742259	0.458052	-0.00520866	0.01155	Candidiasis/Fungal infections
Temporal	Temporal	0.00353699	0.00378538	1431	0.93438	0.350265	-0.00388851	0.0109625	Candidiasis/Fungal infections
Parietal	Parietal	0.00338186	0.00467974	1431	0.722661	0.470006	-0.00579802	0.0125617	Candidiasis/Fungal infections
Occipital	Occipital	0.00148806	0.00460583	1431	0.323082	0.74668	-0.00754684	0.010523	Candidiasis/Fungal infections
Frontal gray matter	FRNGM	0.00360599	0.00567454	1431	0.635469	0.525224	-0.00752531	0.0147373	Candidiasis/Fungal infections
Temporal gray matter	TEMGM	0.00414232	0.00540056	1431	0.767016	0.443198	-0.00645155	0.0147362	Candidiasis/Fungal infections
Parietal gray matter	PARGM	0.00433846	0.0062813	1431	0.690695	0.489869	-0.00798307	0.01666	Candidiasis/Fungal infections
Occipital gray matter	OCCGM	0.00287277	0.00643425	1431	0.446481	0.655317	-0.00974881	0.0154944	Candidiasis/Fungal infections
Frontal white matter	FRNWM	0.00235777	0.00412962	1431	0.570942	0.568129	-0.00574298	0.0104585	Candidiasis/Fungal infections
Temporal white matter	TEMWM	0.0025029	0.00373827	1431	0.669534	0.503263	-0.00483018	0.00983597	Candidiasis/Fungal infections
Parietal white matter	PARWM	0.00201872	0.00449508	1431	0.449096	0.65343	-0.00679893	0.0108364	Candidiasis/Fungal infections
Occipital white matter	OCCWM	-0.00084795	0.00373777	1431	-0.22686	0.820565	-0.00818005	0.00648415	Candidiasis/Fungal infections
AD Signature Region ("HIP, "PHG","ERC", "PCu", "PCgG", "Cun")	AD	0.00460328	0.00531019	1431	0.866877	0.386155	-0.00581331	0.0150199	Candidiasis/Fungal infections
Total brain	TB	0.00148554	0.0042778	1434	0.347267	0.728441	-0.00690588	0.00987696	Other Infections
Gray matter	GM	0.00454813	0.0059667	1434	0.762252	0.446035	-0.00715627	0.0162525	Other Infections
White matter	WM	5.0216e-05	0.00414174	1434	0.0121244	0.990328	-0.0080743	0.00817473	Other Infections
Frontal	Frontal	0.00206179	0.00485142	1434	0.424986	0.670911	-0.00745486	0.0115784	Other Infections
Temporal	Temporal	0.000910516	0.00424543	1434	0.21447	0.830211	-0.00741741	0.00923844	Other Infections
Parietal	Parietal	0.00664188	0.00532543	1434	1.2472	0.212528	-0.0038046	0.0170884	Other Infections
Occipital	Occipital	-0.00195582	0.00533696	1434	-0.366466	0.714071	-0.0124249	0.00851327	Other Infections
Frontal gray matter	FRNGM	0.00526261	0.00648387	1434	0.811646	0.417129	-0.00745628	0.0179815	Other Infections
Temporal gray matter	TEMGM	0.00267821	0.00612089	1434	0.437553	0.661776	-0.00932865	0.0146851	Other Infections
Parietal gray matter	PARGM	0.00960561	0.0072231	1434	1.32985	0.18378	-0.00456336	0.0237746	Other Infections
Occipital gray matter	OCCGM	0.000251544	0.00744183	1434	0.0338014	0.97304	-0.0143465	0.0148496	Other Infections
Frontal white matter	FRNWM	-0.000688544	0.00468202	1434	-0.147061	0.883104	-0.00987289	0.00849581	Other Infections
Temporal white matter	TEMWM	-0.000592332	0.00421404	1434	-0.140561	0.888236	-0.00885868	0.00767402	Other Infections
Parietal white matter	PARWM	0.00351077	0.00514097	1434	0.6829	0.49478	-0.00657386	0.0135954	Other Infections
Occipital white matter	OCCWM	-0.00332546	0.00436686	1434	-0.761521	0.446471	-0.0118916	0.00524067	Other Infections
AD Signature Region ("HIP, "PHG","ERC", "PCu", "PCgG", "Cun")	AD	0.00457757	0.00597641	1434	0.76594	0.443838	-0.00714587	0.016301	Other Infections
Total brain	TB	-0.00835059	0.00553881	1448	-1.50765	0.131862	-0.0192156	0.00251436	Upper Respiratory Tract Infections (URTIs)
Gray matter	GM	-0.00986351	0.00774157	1448	-1.2741	0.202834	-0.0250494	0.00532239	Upper Respiratory Tract Infections (URTIs)
White matter	WM	-0.00780775	0.00543527	1448	-1.4365	0.151077	-0.0184696	0.0028541	Upper Respiratory Tract Infections (URTIs)
Frontal	Frontal	-0.0109043	0.00635411	1448	-1.71611	0.0863561	-0.0233686	0.00155991	Upper Respiratory Tract Infections (URTIs)
Temporal	Temporal	-0.0111263	0.00553865	1448	-2.00885	0.0447381	-0.0219909	-0.000261697	Upper Respiratory Tract Infections (URTIs)
Parietal	Parietal	-0.00880605	0.00691392	1448	-1.27367	0.202985	-0.0223684	0.00475632	Upper Respiratory Tract Infections (URTIs)
Occipital	Occipital	-0.00881498	0.0069327	1448	-1.27151	0.203752	-0.0224142	0.00478422	Upper Respiratory Tract Infections (URTIs)
Frontal gray matter	FRNGM	-0.010966	0.00846393	1448	-1.29562	0.195313	-0.0275689	0.00563685	Upper Respiratory Tract Infections (URTIs)
Temporal gray matter	TEMGM	-0.0129602	0.0079622	1448	-1.62771	0.103803	-0.0285788	0.00265851	Upper Respiratory Tract Infections (URTIs)
Parietal gray matter	PARGM	-0.0119133	0.00931197	1448	-1.27935	0.200978	-0.0301797	0.00635312	Upper Respiratory Tract Infections (URTIs)
Occipital gray matter	OCCGM	-0.0069738	0.00961544	1448	-0.725272	0.468403	-0.0258355	0.0118879	Upper Respiratory Tract Infections (URTIs)
Frontal white matter	FRNWM	-0.00974696	0.00611499	1448	-1.59394	0.111167	-0.0217421	0.00224823	Upper Respiratory Tract Infections (URTIs)
Temporal white matter	TEMWM	-0.00796495	0.00547498	1448	-1.45479	0.145944	-0.0187047	0.00277479	Upper Respiratory Tract Infections (URTIs)
Parietal white matter	PARWM	-0.00465179	0.00674066	1448	-0.690109	0.490236	-0.0178743	0.00857071	Upper Respiratory Tract Infections (URTIs)
Occipital white matter	OCCWM	-0.0100129	0.00575649	1448	-1.73941	0.0821748	-0.0213049	0.00127904	Upper Respiratory Tract Infections (URTIs)
AD Signature Region ("HIP, "PHG","ERC", "PCu", "PCgG", "Cun")	AD	-0.00847187	0.00774928	1448	-1.09325	0.274468	-0.0236729	0.00672915	Upper Respiratory Tract Infections (URTIs)
Total brain	TB	-0.00903123	0.00575101	1457	-1.57037	0.116546	-0.0203124	0.00224991	Lower Respiratory Tract Infection (LRTIs)
Gray matter	GM	-0.00989676	0.00803687	1457	-1.23142	0.218365	-0.0256618	0.00586832	Lower Respiratory Tract Infection (LRTIs)
White matter	WM	-0.00799518	0.00566152	1457	-1.4122	0.158106	-0.0191008	0.00311042	Lower Respiratory Tract Infection (LRTIs)
Frontal	Frontal	-0.00492088	0.00661329	1457	-0.74409	0.456942	-0.0178935	0.0080517	Lower Respiratory Tract Infection (LRTIs)
Temporal	Temporal	-0.0110926	0.00579732	1457	-1.9134	0.0558927	-0.0224646	0.000279397	Lower Respiratory Tract Infection (LRTIs)
Parietal	Parietal	-0.00493213	0.00721558	1457	-0.68354	0.494374	-0.0190862	0.00922189	Lower Respiratory Tract Infection (LRTIs)
Occipital	Occipital	-0.0153272	0.00712154	1457	-2.15224	0.0315425	-0.0292968	-0.00135768	Lower Respiratory Tract Infection (LRTIs)
Frontal gray matter	FRNGM	-0.00587614	0.00879044	1457	-0.668469	0.50394	-0.0231194	0.0113671	Lower Respiratory Tract Infection (LRTIs)
Temporal gray matter	TEMGM	-0.0108164	0.0082857	1457	-1.30543	0.191954	-0.0270695	0.00543682	Lower Respiratory Tract Infection (LRTIs)
Parietal gray matter	PARGM	0.000848065	0.00971752	1457	0.0872718	0.930468	-0.0182138	0.0199099	Lower Respiratory Tract Infection (LRTIs)
Occipital gray matter	OCCGM	-0.0142565	0.0099174	1457	-1.43753	0.150783	-0.0337105	0.00519736	Lower Respiratory Tract Infection (LRTIs)
Frontal white matter	FRNWM	-0.00323432	0.00638377	1457	-0.506648	0.612478	-0.0157567	0.00928803	Lower Respiratory Tract Infection (LRTIs)
Temporal white matter	TEMWM	-0.0103363	0.00574838	1457	-1.79813	0.0723637	-0.0216123	0.000939662	Lower Respiratory Tract Infection (LRTIs)
Parietal white matter	PARWM	-0.0100759	0.00702932	1457	-1.43341	0.151957	-0.0238645	0.00371281	Lower Respiratory Tract Infection (LRTIs)
Occipital white matter	OCCWM	-0.0163163	0.00582553	1457	-2.80082	0.00516463	-0.0277436	-0.00488895	Lower Respiratory Tract Infection (LRTIs)
AD Signature Region ("HIP, "PHG","ERC", "PCu", "PCgG", "Cun")	AD	-0.0115998	0.00806069	1457	-1.43906	0.150349	-0.0274116	0.004212	Lower Respiratory Tract Infection (LRTIs)
Total brain	TB	-0.000591522	0.00334584	1452	-0.176793	0.859695	-0.00715472	0.00597168	Pneumonia
Gray matter	GM	0.00100247	0.00465469	1452	0.215367	0.829511	-0.00812817	0.0101331	Pneumonia
White matter	WM	8.87309e-05	0.00329949	1452	0.0268923	0.978549	-0.00638355	0.00656101	Pneumonia
Frontal	Frontal	-0.00118969	0.00385505	1452	-0.308605	0.757666	-0.00875175	0.00637238	Pneumonia
Temporal	Temporal	0.00192284	0.00338047	1452	0.568809	0.569574	-0.00470828	0.00855396	Pneumonia
Parietal	Parietal	-0.00107233	0.00418609	1452	-0.256166	0.797859	-0.00928376	0.0071391	Pneumonia
Occipital	Occipital	0.000585331	0.00416772	1452	0.140444	0.888329	-0.00759006	0.00876072	Pneumonia
Frontal gray matter	FRNGM	-0.0022205	0.00511872	1452	-0.433801	0.664498	-0.0122614	0.00782037	Pneumonia
Temporal gray matter	TEMGM	0.00477287	0.00480773	1452	0.992748	0.320998	-0.00465798	0.0142037	Pneumonia
Parietal gray matter	PARGM	-0.00169111	0.00564051	1452	-0.299815	0.764361	-0.0127555	0.00937331	Pneumonia
Occipital gray matter	OCCGM	0.000319171	0.00579249	1452	0.0551008	0.956066	-0.0110434	0.0116817	Pneumonia
Frontal white matter	FRNWM	0.00031322	0.00371696	1452	0.0842679	0.932855	-0.00697796	0.00760439	Pneumonia
Temporal white matter	TEMWM	-0.000880696	0.00337132	1452	-0.261232	0.793951	-0.00749387	0.00573248	Pneumonia
Parietal white matter	PARWM	-0.000185213	0.00409448	1452	-0.0452349	0.963926	-0.00821694	0.00784651	Pneumonia
Occipital white matter	OCCWM	0.00149392	0.00344816	1452	0.433252	0.664896	-0.00526998	0.00825782	Pneumonia
AD Signature Region ("HIP, "PHG","ERC", "PCu", "PCgG", "Cun")	AD	-0.000548103	0.00466639	1452	-0.117458	0.906514	-0.00970169	0.00860549	Pneumonia
Total brain	TB	-0.0109676	0.00526452	1457	-2.08331	0.0373973	-0.0212944	-0.000640758	Skin/Subcutaneous Infections
Gray matter	GM	-0.0163637	0.00734833	1457	-2.22686	0.0261093	-0.0307781	-0.00194923	Skin/Subcutaneous Infections
White matter	WM	-0.00174776	0.00522862	1457	-0.334268	0.738226	-0.0120042	0.00850868	Skin/Subcutaneous Infections
Frontal	Frontal	-0.00897593	0.00607833	1457	-1.47671	0.13997	-0.0208991	0.00294729	Skin/Subcutaneous Infections
Temporal	Temporal	-0.00977812	0.00532358	1457	-1.83676	0.0664495	-0.0202208	0.00066458	Skin/Subcutaneous Infections
Parietal	Parietal	-0.00832244	0.00661866	1457	-1.25742	0.208803	-0.0213056	0.00466068	Skin/Subcutaneous Infections
Occipital	Occipital	-0.011611	0.00657139	1457	-1.7669	0.0774539	-0.0245014	0.00127939	Skin/Subcutaneous Infections
Frontal gray matter	FRNGM	-0.0156296	0.00804561	1457	-1.94263	0.0522538	-0.0314118	0.000152607	Skin/Subcutaneous Infections
Temporal gray matter	TEMGM	-0.0160213	0.00759286	1457	-2.11004	0.0350249	-0.0309154	-0.00112714	Skin/Subcutaneous Infections
Parietal gray matter	PARGM	-0.0129351	0.00891692	1457	-1.45063	0.147099	-0.0304265	0.00455624	Skin/Subcutaneous Infections
Occipital gray matter	OCCGM	-0.0166961	0.00911959	1457	-1.8308	0.0673348	-0.034585	0.0011928	Skin/Subcutaneous Infections
Frontal white matter	FRNWM	-0.00081245	0.00589802	1457	-0.13775	0.890457	-0.012382	0.0107571	Skin/Subcutaneous Infections
Temporal white matter	TEMWM	-0.00217838	0.0052805	1457	-0.412532	0.68001	-0.0125366	0.00817983	Skin/Subcutaneous Infections
Parietal white matter	PARWM	-0.00220648	0.00648978	1457	-0.339993	0.733911	-0.0149368	0.0105238	Skin/Subcutaneous Infections
Occipital white matter	OCCWM	-0.00182409	0.00548683	1457	-0.332449	0.739598	-0.012587	0.00893884	Skin/Subcutaneous Infections
AD Signature Region ("HIP, "PHG","ERC", "PCu", "PCgG", "Cun")	AD	-0.0142753	0.00738559	1457	-1.93286	0.0534465	-0.0287628	0.000212183	Skin/Subcutaneous Infections
Total brain	TB	-0.00448308	0.00341892	1455	-1.31125	0.189979	-0.0111896	0.00222347	Urinary Tract Infections
Gray matter	GM	-0.00407316	0.00477579	1455	-0.852876	0.393869	-0.0134413	0.00529502	Urinary Tract Infections
White matter	WM	-0.00538325	0.0033691	1455	-1.59783	0.110298	-0.0119921	0.00122556	Urinary Tract Infections
Frontal	Frontal	-0.00438468	0.00393206	1455	-1.11511	0.264988	-0.0120978	0.00332844	Urinary Tract Infections
Temporal	Temporal	-0.00465931	0.00345082	1455	-1.35021	0.17716	-0.0114284	0.0021098	Urinary Tract Infections
Parietal	Parietal	-0.00597833	0.00426939	1455	-1.40028	0.161643	-0.0143532	0.00239648	Urinary Tract Infections
Occipital	Occipital	-0.00733598	0.00426072	1455	-1.72177	0.0853237	-0.0156938	0.00102183	Urinary Tract Infections
Frontal gray matter	FRNGM	-0.00182223	0.00524105	1455	-0.347683	0.728128	-0.012103	0.00845859	Urinary Tract Infections
Temporal gray matter	TEMGM	-0.00487472	0.00492585	1455	-0.98962	0.322524	-0.0145373	0.00478781	Urinary Tract Infections
Parietal gray matter	PARGM	-0.00431322	0.00577104	1455	-0.747391	0.454948	-0.0156337	0.00700722	Urinary Tract Infections
Occipital gray matter	OCCGM	-0.0103088	0.0058939	1455	-1.74907	0.0804904	-0.0218703	0.00125263	Urinary Tract Infections
Frontal white matter	FRNWM	-0.00668194	0.00379184	1455	-1.76219	0.0782474	-0.01412	0.00075612	Urinary Tract Infections
Temporal white matter	TEMWM	-0.00403866	0.00343737	1455	-1.17493	0.240217	-0.0107814	0.00270408	Urinary Tract Infections
Parietal white matter	PARWM	-0.0069473	0.00416764	1455	-1.66696	0.0957369	-0.0151225	0.00122792	Urinary Tract Infections
Occipital white matter	OCCWM	-0.00125304	0.00353055	1455	-0.354913	0.722706	-0.00817855	0.00567247	Urinary Tract Infections
AD Signature Region ("HIP, "PHG","ERC", "PCu", "PCgG", "Cun")	AD	-0.0026866	0.00480455	1455	-0.559178	0.576126	-0.0121112	0.00673798	Urinary Tract Infections
Total brain	TB	-0.00373313	0.00329149	1405	-1.13418	0.256914	-0.0101899	0.00272364	Any Infection
Gray matter	GM	-0.000921109	0.00460713	1405	-0.199931	0.841563	-0.00995869	0.00811648	Any Infection
White matter	WM	-0.0031904	0.00315374	1405	-1.01162	0.311892	-0.00937696	0.00299615	Any Infection
Frontal	Frontal	-0.00347728	0.00375101	1405	-0.927026	0.354072	-0.0108355	0.0038809	Any Infection
Temporal	Temporal	-0.00237372	0.00330054	1405	-0.719191	0.472143	-0.00884824	0.0041008	Any Infection
Parietal	Parietal	-0.00277945	0.00409112	1405	-0.679386	0.497005	-0.0108048	0.00524592	Any Infection
Occipital	Occipital	-0.0014949	0.00409978	1405	-0.364628	0.715444	-0.00953725	0.00654746	Any Infection
Frontal gray matter	FRNGM	-0.00228914	0.0050297	1405	-0.455124	0.64909	-0.0121557	0.00757739	Any Infection
Temporal gray matter	TEMGM	-0.000286571	0.00474831	1405	-0.0603522	0.951884	-0.00960111	0.00902797	Any Infection
Parietal gray matter	PARGM	-0.00133491	0.00556959	1405	-0.239678	0.810615	-0.0122605	0.00959069	Any Infection
Occipital gray matter	OCCGM	0.00143914	0.00571936	1405	0.251627	0.801366	-0.00978027	0.0126586	Any Infection
Frontal white matter	FRNWM	-0.00363893	0.00356855	1405	-1.01972	0.308035	-0.0106392	0.00336132	Any Infection
Temporal white matter	TEMWM	-0.00408008	0.00323549	1405	-1.26104	0.207504	-0.010427	0.00226682	Any Infection
Parietal white matter	PARWM	-0.00363972	0.00387272	1405	-0.939836	0.347463	-0.0112367	0.00395721	Any Infection
Occipital white matter	OCCWM	-0.00595835	0.00329371	1405	-1.80901	0.0706632	-0.0124195	0.000502766	Any Infection
AD Signature Region ("HIP, "PHG","ERC", "PCu", "PCgG", "Cun")	AD	-0.00127633	0.00460712	1405	-0.277035	0.781794	-0.0103139	0.00776124	Any Infection
Supplementary Table 5b. Sensitivity analyses for the cross-sectional associations of infections with brain volumes after adjusting for total frequency of infections in BLSA
Brain Region	Abbreviation	Beta	SE	df	t	p	Lower CI (95%)	Upper CI (95%)	Infection Category
Total brain	TB	-0.0214928	0.0433545	963	-0.495746	0.620187	-0.106573	0.0635875	Influenza
Gray matter	GM	0.0443402	0.0537261	963	0.825302	0.409405	-0.0610935	0.149774	Influenza
White matter	WM	-0.0586382	0.0681884	963	-0.859944	0.390034	-0.192453	0.0751768	Influenza
Frontal	Frontal	-0.0352367	0.0599104	963	-0.588157	0.556565	-0.152807	0.0823333	Influenza
Temporal	Temporal	0.0225902	0.0592051	963	0.381559	0.702873	-0.0935957	0.138776	Influenza
Parietal	Parietal	0.0708795	0.0699944	963	1.01265	0.311484	-0.0664797	0.208239	Influenza
Occipital	Occipital	0.00022903	0.0778404	963	0.0029423	0.997653	-0.152527	0.152985	Influenza
Frontal gray matter	FRNGM	0.0411411	0.0671951	963	0.612263	0.540508	-0.0907247	0.173007	Influenza
Temporal gray matter	TEMGM	0.0913522	0.0726472	963	1.25748	0.208886	-0.0512128	0.233917	Influenza
Parietal gray matter	PARGM	0.104485	0.0812239	963	1.28639	0.198618	-0.054911	0.263882	Influenza
Occipital gray matter	OCCGM	0.000460014	0.0816226	963	0.00563586	0.995504	-0.159719	0.160639	Influenza
Frontal white matter	FRNWM	-0.109697	0.077606	963	-1.41352	0.157827	-0.261994	0.0425989	Influenza
Temporal white matter	TEMWM	-0.0504935	0.072137	963	-0.699967	0.484117	-0.192057	0.0910703	Influenza
Parietal white matter	PARWM	0.0285986	0.0807179	963	0.354304	0.723189	-0.129805	0.187002	Influenza
Occipital white matter	OCCWM	-0.000358049	0.0916849	963	-0.00390521	0.996885	-0.180283	0.179567	Influenza
AD Signature Region ("HIP, "PHG","ERC", "PCu", "PCgG", "Cun")	AD	0.0336056	0.0767091	963	0.438091	0.661419	-0.116931	0.184142	Influenza
Total brain	TB	0.00181613	0.0572846	963	0.0317036	0.974715	-0.110601	0.114233	Gastrointestinal Infections
Gray matter	GM	0.0557857	0.0710258	963	0.785428	0.432396	-0.0835976	0.195169	Gastrointestinal Infections
White matter	WM	-0.117765	0.0898386	963	-1.31085	0.190221	-0.294067	0.0585372	Gastrointestinal Infections
Frontal	Frontal	-0.0491343	0.079027	963	-0.62174	0.53426	-0.204219	0.105951	Gastrointestinal Infections
Temporal	Temporal	-0.0317797	0.0781124	963	-0.406845	0.684212	-0.18507	0.12151	Gastrointestinal Infections
Parietal	Parietal	0.0430187	0.0922425	963	0.466365	0.64106	-0.138001	0.224038	Gastrointestinal Infections
Occipital	Occipital	0.0365265	0.1027	963	0.355661	0.722172	-0.165015	0.238068	Gastrointestinal Infections
Frontal gray matter	FRNGM	0.0474735	0.0887936	963	0.53465	0.593015	-0.126778	0.221725	Gastrointestinal Infections
Temporal gray matter	TEMGM	0.0495384	0.0960045	963	0.516001	0.605972	-0.138864	0.23794	Gastrointestinal Infections
Parietal gray matter	PARGM	0.120371	0.107138	963	1.12352	0.261498	-0.0898792	0.330621	Gastrointestinal Infections
Occipital gray matter	OCCGM	0.0879158	0.107793	963	0.815595	0.414933	-0.123621	0.299453	Gastrointestinal Infections
Frontal white matter	FRNWM	-0.143475	0.102253	963	-1.40313	0.1609	-0.344141	0.0571904	Gastrointestinal Infections
Temporal white matter	TEMWM	-0.112282	0.0951339	963	-1.18025	0.23819	-0.298976	0.0744115	Gastrointestinal Infections
Parietal white matter	PARWM	-0.0403223	0.106339	963	-0.379187	0.704632	-0.249004	0.16836	Gastrointestinal Infections
Occipital white matter	OCCWM	-0.0488892	0.120981	963	-0.404108	0.686223	-0.286305	0.188527	Gastrointestinal Infections
AD Signature Region ("HIP, "PHG","ERC", "PCu", "PCgG", "Cun")	AD	0.0578458	0.101197	963	0.571617	0.567715	-0.140746	0.256437	Gastrointestinal Infections
Total brain	TB	-0.0386829	0.0498982	963	-0.775235	0.438391	-0.136605	0.059239	Tuberculosis
Gray matter	GM	-0.0755367	0.0617295	963	-1.22367	0.221375	-0.196677	0.0456031	Tuberculosis
White matter	WM	0.0507068	0.0786384	963	0.64481	0.519204	-0.103616	0.205029	Tuberculosis
Frontal	Frontal	-0.00798226	0.0690194	963	-0.115652	0.907952	-0.143428	0.127464	Tuberculosis
Temporal	Temporal	0.059356	0.0682202	963	0.870065	0.384481	-0.0745214	0.193233	Tuberculosis
Parietal	Parietal	-0.0185751	0.0806333	963	-0.230366	0.817857	-0.176812	0.139662	Tuberculosis
Occipital	Occipital	-0.0692461	0.0896797	963	-0.772149	0.440216	-0.245236	0.106744	Tuberculosis
Frontal gray matter	FRNGM	-0.06907	0.0772718	963	-0.893858	0.371621	-0.220711	0.0825705	Tuberculosis
Temporal gray matter	TEMGM	0.0396186	0.0837105	963	0.473281	0.63612	-0.124658	0.203895	Tuberculosis
Parietal gray matter	PARGM	-0.0777589	0.0935173	963	-0.831492	0.405902	-0.26128	0.105762	Tuberculosis
Occipital gray matter	OCCGM	-0.131402	0.0938572	963	-1.40002	0.161831	-0.31559	0.0527867	Tuberculosis
Frontal white matter	FRNWM	0.056276	0.0895488	963	0.628439	0.529865	-0.119457	0.232009	Tuberculosis
Temporal white matter	TEMWM	0.0736004	0.0832159	963	0.884451	0.376674	-0.089705	0.236906	Tuberculosis
Parietal white matter	PARWM	0.0438013	0.0930152	963	0.470905	0.637816	-0.138735	0.226337	Tuberculosis
Occipital white matter	OCCWM	0.0362113	0.10572	963	0.34252	0.732034	-0.171257	0.24368	Tuberculosis
AD Signature Region ("HIP, "PHG","ERC", "PCu", "PCgG", "Cun")	AD	-0.0644533	0.08832	963	-0.72977	0.465708	-0.237775	0.108869	Tuberculosis
Total brain	TB	-0.0606672	0.0354665	963	-1.71055	0.0874866	-0.130268	0.00893339	Miscellaneous Bacterial Infections
Gray matter	GM	-0.0337508	0.0439174	963	-0.768506	0.442375	-0.119936	0.052434	Miscellaneous Bacterial Infections
White matter	WM	-0.0759891	0.0558454	963	-1.36071	0.173925	-0.185582	0.0336036	Miscellaneous Bacterial Infections
Frontal	Frontal	-0.0375001	0.049085	963	-0.763983	0.445064	-0.133826	0.0588258	Miscellaneous Bacterial Infections
Temporal	Temporal	-0.0689131	0.0484127	963	-1.42345	0.15493	-0.16392	0.0260935	Miscellaneous Bacterial Infections
Parietal	Parietal	-0.0629381	0.0572859	963	-1.09867	0.272188	-0.175358	0.0494815	Miscellaneous Bacterial Infections
Occipital	Occipital	-0.0109147	0.0637338	963	-0.171255	0.86406	-0.135988	0.114158	Miscellaneous Bacterial Infections
Frontal gray matter	FRNGM	0.018678	0.0550496	963	0.339295	0.734462	-0.0893529	0.126709	Miscellaneous Bacterial Infections
Temporal gray matter	TEMGM	-0.0543084	0.0594376	963	-0.913704	0.361101	-0.170951	0.0623338	Miscellaneous Bacterial Infections
Parietal gray matter	PARGM	-0.0900569	0.0664596	963	-1.35506	0.175715	-0.220479	0.0403655	Miscellaneous Bacterial Infections
Occipital gray matter	OCCGM	-0.0309369	0.0668291	963	-0.462925	0.643523	-0.162084	0.100211	Miscellaneous Bacterial Infections
Frontal white matter	FRNWM	-0.0916697	0.0636006	963	-1.44133	0.149815	-0.216481	0.033142	Miscellaneous Bacterial Infections
Temporal white matter	TEMWM	-0.0762606	0.0590659	963	-1.29111	0.196975	-0.192173	0.0396522	Miscellaneous Bacterial Infections
Parietal white matter	PARWM	-0.0285262	0.0661089	963	-0.431502	0.6662	-0.15826	0.101208	Miscellaneous Bacterial Infections
Occipital white matter	OCCWM	0.0204836	0.0750538	963	0.272919	0.784974	-0.126804	0.167771	Miscellaneous Bacterial Infections
AD Signature Region ("HIP, "PHG","ERC", "PCu", "PCgG", "Cun")	AD	-0.0976577	0.0625788	963	-1.56056	0.118957	-0.220464	0.0251489	Miscellaneous Bacterial Infections
Total brain	TB	0.0273472	0.0362855	963	0.753668	0.451233	-0.0438605	0.0985549	Sexually Transmitted Diseases (STDs)
Gray matter	GM	0.0109042	0.0450254	963	0.242179	0.808693	-0.077455	0.0992634	Sexually Transmitted Diseases (STDs)
White matter	WM	0.0703924	0.0569737	963	1.23552	0.216937	-0.0414146	0.182199	Sexually Transmitted Diseases (STDs)
Frontal	Frontal	0.0778283	0.0500382	963	1.55538	0.120185	-0.0203682	0.176025	Sexually Transmitted Diseases (STDs)
Temporal	Temporal	0.0307312	0.0495044	963	0.620778	0.534893	-0.0664177	0.12788	Sexually Transmitted Diseases (STDs)
Parietal	Parietal	-0.0283216	0.058513	963	-0.484023	0.62848	-0.143149	0.086506	Sexually Transmitted Diseases (STDs)
Occipital	Occipital	-0.041961	0.0650683	963	-0.644876	0.519161	-0.169653	0.085731	Sexually Transmitted Diseases (STDs)
Frontal gray matter	FRNGM	0.030437	0.0562769	963	0.540844	0.58874	-0.0800026	0.140877	Sexually Transmitted Diseases (STDs)
Temporal gray matter	TEMGM	0.0283623	0.0608616	963	0.466013	0.641311	-0.0910743	0.147799	Sexually Transmitted Diseases (STDs)
Parietal gray matter	PARGM	-0.0641871	0.067963	963	-0.944441	0.345181	-0.19756	0.0691856	Sexually Transmitted Diseases (STDs)
Occipital gray matter	OCCGM	-0.0717252	0.0683223	963	-1.04981	0.29407	-0.205803	0.0623525	Sexually Transmitted Diseases (STDs)
Frontal white matter	FRNWM	0.118646	0.0648015	963	1.83091	0.0674228	-0.00852272	0.245814	Sexually Transmitted Diseases (STDs)
Temporal white matter	TEMWM	0.0296519	0.0603251	963	0.491534	0.623161	-0.088732	0.148036	Sexually Transmitted Diseases (STDs)
Parietal white matter	PARWM	0.0112861	0.067477	963	0.167258	0.867202	-0.121133	0.143705	Sexually Transmitted Diseases (STDs)
Occipital white matter	OCCWM	0.00921596	0.076587	963	0.120333	0.904244	-0.141081	0.159513	Sexually Transmitted Diseases (STDs)
AD Signature Region ("HIP, "PHG","ERC", "PCu", "PCgG", "Cun")	AD	-0.0168104	0.0642003	963	-0.261843	0.793498	-0.142799	0.109178	Sexually Transmitted Diseases (STDs)
Total brain	TB	-0.00325516	0.0327005	963	-0.0995445	0.920727	-0.0674277	0.0609174	Human Herpes Viruses (HHVs)
Gray matter	GM	0.00877129	0.0405149	963	0.216495	0.828648	-0.0707364	0.088279	Human Herpes Viruses (HHVs)
White matter	WM	-0.0394031	0.0513939	963	-0.766688	0.443455	-0.14026	0.0614538	Human Herpes Viruses (HHVs)
Frontal	Frontal	0.0101766	0.045198	963	0.225155	0.821906	-0.0785213	0.0988744	Human Herpes Viruses (HHVs)
Temporal	Temporal	-0.00917585	0.0446452	963	-0.205528	0.837203	-0.0967889	0.0784372	Human Herpes Viruses (HHVs)
Parietal	Parietal	0.0155295	0.0527398	963	0.294455	0.768474	-0.0879686	0.119028	Human Herpes Viruses (HHVs)
Occipital	Occipital	0.00462419	0.0586974	963	0.0787801	0.937224	-0.110565	0.119814	Human Herpes Viruses (HHVs)
Frontal gray matter	FRNGM	0.0542824	0.0506647	963	1.0714	0.284257	-0.0451437	0.153708	Human Herpes Viruses (HHVs)
Temporal gray matter	TEMGM	0.0136128	0.0548016	963	0.248401	0.803877	-0.0939315	0.121157	Human Herpes Viruses (HHVs)
Parietal gray matter	PARGM	0.0582303	0.0611955	963	0.951546	0.341566	-0.0618616	0.178322	Human Herpes Viruses (HHVs)
Occipital gray matter	OCCGM	0.0329374	0.0615056	963	0.535518	0.592415	-0.087763	0.153638	Human Herpes Viruses (HHVs)
Frontal white matter	FRNWM	-0.0353541	0.0585336	963	-0.603997	0.545988	-0.150222	0.0795141	Human Herpes Viruses (HHVs)
Temporal white matter	TEMWM	-0.0315761	0.0543965	963	-0.58048	0.561727	-0.138325	0.0751733	Human Herpes Viruses (HHVs)
Parietal white matter	PARWM	-0.0286993	0.0607902	963	-0.472103	0.63696	-0.147996	0.0905974	Human Herpes Viruses (HHVs)
Occipital white matter	OCCWM	-0.038942	0.0691555	963	-0.563108	0.573493	-0.174655	0.0967709	Human Herpes Viruses (HHVs)
AD Signature Region ("HIP, "PHG","ERC", "PCu", "PCgG", "Cun")	AD	0.0486911	0.0578242	963	0.842054	0.399967	-0.0647849	0.162167	Human Herpes Viruses (HHVs)
Total brain	TB	0.00194596	0.0515511	963	0.0377481	0.969896	-0.0992194	0.103111	Viral Hepatitis
Gray matter	GM	-0.0088917	0.063929	963	-0.139087	0.88941	-0.134348	0.116565	Viral Hepatitis
White matter	WM	-0.00048179	0.0809515	963	-0.00595158	0.995253	-0.159344	0.15838	Viral Hepatitis
Frontal	Frontal	0.014895	0.0711417	963	0.209371	0.834203	-0.124716	0.154506	Viral Hepatitis
Temporal	Temporal	0.00175582	0.0702519	963	0.0249933	0.980066	-0.136109	0.13962	Viral Hepatitis
Parietal	Parietal	0.0727713	0.0830411	963	0.876329	0.38107	-0.0901911	0.235734	Viral Hepatitis
Occipital	Occipital	0.0021301	0.092403	963	0.0230523	0.981613	-0.179204	0.183465	Viral Hepatitis
Frontal gray matter	FRNGM	0.0164288	0.0798657	963	0.205706	0.837064	-0.140302	0.17316	Viral Hepatitis
Temporal gray matter	TEMGM	0.0249987	0.086282	963	0.289733	0.772083	-0.144324	0.194321	Viral Hepatitis
Parietal gray matter	PARGM	0.0922507	0.0964564	963	0.956398	0.339111	-0.0970383	0.28154	Viral Hepatitis
Occipital gray matter	OCCGM	0.042219	0.0969636	963	0.435411	0.663362	-0.148065	0.232503	Viral Hepatitis
Frontal white matter	FRNWM	0.0122767	0.0921745	963	0.13319	0.894071	-0.168609	0.193163	Viral Hepatitis
Temporal white matter	TEMWM	-0.0222432	0.0856453	963	-0.259713	0.795141	-0.190316	0.14583	Viral Hepatitis
Parietal white matter	PARWM	0.0442737	0.0957564	963	0.462358	0.643929	-0.143642	0.232189	Viral Hepatitis
Occipital white matter	OCCWM	-0.0607355	0.108737	963	-0.558555	0.576596	-0.274124	0.152653	Viral Hepatitis
AD Signature Region ("HIP, "PHG","ERC", "PCu", "PCgG", "Cun")	AD	-0.0428305	0.09101	963	-0.470613	0.638024	-0.221431	0.13577	Viral Hepatitis
Total brain	TB	0.0253342	0.0391413	961	0.647249	0.517625	-0.0514781	0.102147	Miscellaneous Viral Infections
Gray matter	GM	0.0842454	0.048475	961	1.73791	0.0825464	-0.0108837	0.179374	Miscellaneous Viral Infections
White matter	WM	-0.0870563	0.0614178	961	-1.41745	0.156677	-0.207585	0.0334721	Miscellaneous Viral Infections
Frontal	Frontal	-0.0647206	0.0538502	961	-1.20186	0.229712	-0.170398	0.0409569	Miscellaneous Viral Infections
Temporal	Temporal	0.103508	0.0533018	961	1.94192	0.0524391	-0.00109367	0.208109	Miscellaneous Viral Infections
Parietal	Parietal	0.0473002	0.0630848	961	0.749788	0.453566	-0.0764996	0.1711	Miscellaneous Viral Infections
Occipital	Occipital	0.0203556	0.0701551	961	0.290152	0.771763	-0.117319	0.15803	Miscellaneous Viral Infections
Frontal gray matter	FRNGM	0.0213981	0.0604893	961	0.353751	0.723603	-0.0973082	0.140104	Miscellaneous Viral Infections
Temporal gray matter	TEMGM	0.184804	0.065389	961	2.82622	0.00480776	0.056482	0.313126	Miscellaneous Viral Infections
Parietal gray matter	PARGM	0.131895	0.073176	961	1.80243	0.0717908	-0.0117085	0.275498	Miscellaneous Viral Infections
Occipital gray matter	OCCGM	0.0620951	0.0735812	961	0.843898	0.398936	-0.0823033	0.206493	Miscellaneous Viral Infections
Frontal white matter	FRNWM	-0.146187	0.0697635	961	-2.09547	0.0363908	-0.283094	-0.00928063	Miscellaneous Viral Infections
Temporal white matter	TEMWM	0.00799934	0.06504	961	0.122991	0.90214	-0.119637	0.135636	Miscellaneous Viral Infections
Parietal white matter	PARWM	-0.043401	0.0727215	961	-0.596811	0.550774	-0.186112	0.0993103	Miscellaneous Viral Infections
Occipital white matter	OCCWM	-0.0475032	0.0825874	961	-0.575187	0.565299	-0.209575	0.114569	Miscellaneous Viral Infections
AD Signature Region ("HIP, "PHG","ERC", "PCu", "PCgG", "Cun")	AD	0.13335	0.0689482	961	1.93406	0.053399	-0.00195641	0.268657	Miscellaneous Viral Infections
Total brain	TB	0.000536148	0.0347465	959	0.0154303	0.987692	-0.0676518	0.0687241	Candidiasis/Fungal infections
Gray matter	GM	0.0354446	0.0430895	959	0.822581	0.410951	-0.049116	0.120005	Candidiasis/Fungal infections
White matter	WM	0.0134499	0.0546032	959	0.246321	0.805487	-0.0937055	0.120605	Candidiasis/Fungal infections
Frontal	Frontal	0.0650664	0.0478666	959	1.35933	0.174362	-0.028869	0.159002	Candidiasis/Fungal infections
Temporal	Temporal	0.0122555	0.047362	959	0.258763	0.795874	-0.0806896	0.105201	Candidiasis/Fungal infections
Parietal	Parietal	0.0320977	0.0561698	959	0.57144	0.567835	-0.0781322	0.142328	Candidiasis/Fungal infections
Occipital	Occipital	-0.082606	0.0624233	959	-1.32332	0.186045	-0.205108	0.0398961	Candidiasis/Fungal infections
Frontal gray matter	FRNGM	0.0797892	0.0537179	959	1.48534	0.137783	-0.025629	0.185207	Candidiasis/Fungal infections
Temporal gray matter	TEMGM	0.0529287	0.0581945	959	0.909513	0.363308	-0.0612746	0.167132	Candidiasis/Fungal infections
Parietal gray matter	PARGM	0.0170217	0.065264	959	0.260813	0.794293	-0.111055	0.145098	Candidiasis/Fungal infections
Occipital gray matter	OCCGM	-0.0738952	0.0655696	959	-1.12697	0.260035	-0.202572	0.0547812	Candidiasis/Fungal infections
Frontal white matter	FRNWM	0.0436438	0.062123	959	0.702539	0.482514	-0.0782689	0.165557	Candidiasis/Fungal infections
Temporal white matter	TEMWM	-0.0307139	0.0577427	959	-0.53191	0.594912	-0.144031	0.0826027	Candidiasis/Fungal infections
Parietal white matter	PARWM	0.0433569	0.0647275	959	0.669837	0.503123	-0.0836671	0.170381	Candidiasis/Fungal infections
Occipital white matter	OCCWM	-0.086487	0.0733428	959	-1.17922	0.238605	-0.230418	0.0574439	Candidiasis/Fungal infections
AD Signature Region ("HIP, "PHG","ERC", "PCu", "PCgG", "Cun")	AD	0.0352971	0.0613781	959	0.575077	0.565374	-0.0851538	0.155748	Candidiasis/Fungal infections
Total brain	TB	-0.00885742	0.0386799	961	-0.228993	0.818923	-0.0847642	0.0670494	Other Infections
Gray matter	GM	0.0369146	0.0479881	961	0.769244	0.441937	-0.057259	0.131088	Other Infections
White matter	WM	-0.0106008	0.0609638	961	-0.173887	0.861991	-0.130239	0.109037	Other Infections
Frontal	Frontal	0.0154033	0.0535479	961	0.287654	0.773674	-0.0896811	0.120488	Other Infections
Temporal	Temporal	0.0450477	0.0528893	961	0.851737	0.394572	-0.058744	0.14884	Other Infections
Parietal	Parietal	-0.0803531	0.0624257	961	-1.28718	0.198341	-0.202859	0.0421532	Other Infections
Occipital	Occipital	0.100392	0.0694516	961	1.44549	0.148647	-0.0359029	0.236686	Other Infections
Frontal gray matter	FRNGM	0.0413934	0.0601021	961	0.688719	0.491167	-0.0765531	0.15934	Other Infections
Temporal gray matter	TEMGM	0.0793871	0.0648964	961	1.22329	0.22152	-0.047968	0.206742	Other Infections
Parietal gray matter	PARGM	-0.0626234	0.072351	961	-0.865549	0.386953	-0.204608	0.0793608	Other Infections
Occipital gray matter	OCCGM	0.116579	0.0727872	961	1.60164	0.109565	-0.0262616	0.259419	Other Infections
Frontal white matter	FRNWM	-0.012279	0.0694071	961	-0.176913	0.859614	-0.148486	0.123928	Other Infections
Temporal white matter	TEMWM	0.00493198	0.0645113	961	0.0764515	0.939076	-0.121667	0.131531	Other Infections
Parietal white matter	PARWM	-0.087704	0.0720991	961	-1.21644	0.224117	-0.229194	0.0537858	Other Infections
Occipital white matter	OCCWM	0.0634515	0.0818189	961	0.775511	0.438228	-0.0971129	0.224016	Other Infections
AD Signature Region ("HIP, "PHG","ERC", "PCu", "PCgG", "Cun")	AD	0.0500488	0.068525	961	0.730373	0.46534	-0.0844271	0.184525	Other Infections
Total brain	TB	0.00718505	0.0484847	962	0.148192	0.882222	-0.087963	0.102333	Upper Respiratory Tract Infections (URTIs)
Gray matter	GM	0.0584881	0.0602207	962	0.97123	0.331678	-0.0596909	0.176667	Upper Respiratory Tract Infections (URTIs)
White matter	WM	-0.0581969	0.0760195	962	-0.765552	0.44413	-0.20738	0.0909863	Upper Respiratory Tract Infections (URTIs)
Frontal	Frontal	-0.00912773	0.0669239	962	-0.13639	0.891542	-0.140461	0.122206	Upper Respiratory Tract Infections (URTIs)
Temporal	Temporal	0.037201	0.0660838	962	0.562938	0.573609	-0.0924839	0.166886	Upper Respiratory Tract Infections (URTIs)
Parietal	Parietal	0.0114751	0.0781682	962	0.1468	0.88332	-0.141925	0.164875	Upper Respiratory Tract Infections (URTIs)
Occipital	Occipital	0.0332298	0.0869672	962	0.382096	0.702475	-0.137437	0.203897	Upper Respiratory Tract Infections (URTIs)
Frontal gray matter	FRNGM	0.0510534	0.0752324	962	0.67861	0.497548	-0.0965851	0.198692	Upper Respiratory Tract Infections (URTIs)
Temporal gray matter	TEMGM	0.10614	0.0813188	962	1.30523	0.192127	-0.053443	0.265722	Upper Respiratory Tract Infections (URTIs)
Parietal gray matter	PARGM	0.0747022	0.0909323	962	0.821515	0.411557	-0.103746	0.253151	Upper Respiratory Tract Infections (URTIs)
Occipital gray matter	OCCGM	0.0911939	0.0913377	962	0.998425	0.318324	-0.0880503	0.270438	Upper Respiratory Tract Infections (URTIs)
Frontal white matter	FRNWM	-0.0701347	0.0865777	962	-0.810078	0.418096	-0.240038	0.0997683	Upper Respiratory Tract Infections (URTIs)
Temporal white matter	TEMWM	-0.0382663	0.0803859	962	-0.476032	0.63416	-0.196018	0.119486	Upper Respiratory Tract Infections (URTIs)
Parietal white matter	PARWM	-0.0534986	0.0899511	962	-0.594753	0.552149	-0.230022	0.123024	Upper Respiratory Tract Infections (URTIs)
Occipital white matter	OCCWM	-0.0617167	0.102099	962	-0.60448	0.545667	-0.262079	0.138645	Upper Respiratory Tract Infections (URTIs)
AD Signature Region ("HIP, "PHG","ERC", "PCu", "PCgG", "Cun")	AD	0.169738	0.0855566	962	1.98393	0.0475474	0.00183928	0.337637	Upper Respiratory Tract Infections (URTIs)
Total brain	TB	-0.03172	0.0524089	960	-0.605241	0.545162	-0.134569	0.0711292	Lower Respiratory Tract Infection (LRTIs)
Gray matter	GM	0.0570165	0.0650627	960	0.876332	0.381069	-0.070665	0.184698	Lower Respiratory Tract Infection (LRTIs)
White matter	WM	-0.178462	0.0823755	960	-2.16645	0.0305225	-0.340119	-0.0168053	Lower Respiratory Tract Infection (LRTIs)
Frontal	Frontal	-0.0609385	0.0724131	960	-0.84154	0.400255	-0.203045	0.0811677	Lower Respiratory Tract Infection (LRTIs)
Temporal	Temporal	0.000571665	0.0717093	960	0.00797198	0.993641	-0.140153	0.141297	Lower Respiratory Tract Infection (LRTIs)
Parietal	Parietal	-0.0763939	0.0849385	960	-0.899403	0.368663	-0.24308	0.0902925	Lower Respiratory Tract Infection (LRTIs)
Occipital	Occipital	0.0288341	0.094142	960	0.306283	0.759456	-0.155914	0.213582	Lower Respiratory Tract Infection (LRTIs)
Frontal gray matter	FRNGM	0.0976176	0.0813356	960	1.20018	0.230365	-0.0619986	0.257234	Lower Respiratory Tract Infection (LRTIs)
Temporal gray matter	TEMGM	0.118877	0.0880713	960	1.34979	0.177403	-0.0539571	0.291712	Lower Respiratory Tract Infection (LRTIs)
Parietal gray matter	PARGM	0.0669917	0.0986543	960	0.679056	0.497266	-0.126611	0.260595	Lower Respiratory Tract Infection (LRTIs)
Occipital gray matter	OCCGM	0.108008	0.0987436	960	1.09383	0.274306	-0.0857699	0.301786	Lower Respiratory Tract Infection (LRTIs)
Frontal white matter	FRNWM	-0.216256	0.093929	960	-2.30234	0.0215294	-0.400586	-0.0319264	Lower Respiratory Tract Infection (LRTIs)
Temporal white matter	TEMWM	-0.121602	0.087308	960	-1.3928	0.164004	-0.292939	0.0497344	Lower Respiratory Tract Infection (LRTIs)
Parietal white matter	PARWM	-0.211569	0.0976532	960	-2.16653	0.0305158	-0.403207	-0.0199306	Lower Respiratory Tract Infection (LRTIs)
Occipital white matter	OCCWM	-0.0967402	0.110686	960	-0.874009	0.382332	-0.313954	0.120473	Lower Respiratory Tract Infection (LRTIs)
AD Signature Region ("HIP, "PHG","ERC", "PCu", "PCgG", "Cun")	AD	0.208081	0.0928828	960	2.24025	0.025303	0.0258037	0.390357	Lower Respiratory Tract Infection (LRTIs)
Total brain	TB	0.0334948	0.0314555	963	1.06483	0.28722	-0.0282345	0.095224	Pneumonia
Gray matter	GM	0.0540176	0.0390195	963	1.38438	0.166564	-0.0225554	0.130591	Pneumonia
White matter	WM	0.0176292	0.0494478	963	0.356523	0.721527	-0.0794086	0.114667	Pneumonia
Frontal	Frontal	0.0149426	0.043465	963	0.343786	0.731082	-0.0703544	0.10024	Pneumonia
Temporal	Temporal	0.0787639	0.0428844	963	1.83666	0.0665685	-0.00539368	0.162922	Pneumonia
Parietal	Parietal	0.015663	0.0507026	963	0.308919	0.75745	-0.0838373	0.115163	Pneumonia
Occipital	Occipital	0.00576124	0.0564127	963	0.102127	0.918677	-0.104945	0.116467	Pneumonia
Frontal gray matter	FRNGM	0.00720738	0.0488137	963	0.147651	0.882649	-0.0885862	0.103001	Pneumonia
Temporal gray matter	TEMGM	0.0940239	0.052687	963	1.78457	0.0746453	-0.00937077	0.197419	Pneumonia
Parietal gray matter	PARGM	0.0225706	0.0588788	963	0.383341	0.701552	-0.0929748	0.138116	Pneumonia
Occipital gray matter	OCCGM	0.0511149	0.0592063	963	0.863335	0.388168	-0.0650733	0.167303	Pneumonia
Frontal white matter	FRNWM	0.0213718	0.0562879	963	0.379687	0.704262	-0.0890893	0.131833	Pneumonia
Temporal white matter	TEMWM	0.05386	0.0523267	963	1.0293	0.303596	-0.0488274	0.156547	Pneumonia
Parietal white matter	PARWM	0.006773	0.0584721	963	0.115833	0.907809	-0.107974	0.12152	Pneumonia
Occipital white matter	OCCWM	-0.0650204	0.0663404	963	-0.980103	0.327282	-0.195209	0.065168	Pneumonia
AD Signature Region ("HIP, "PHG","ERC", "PCu", "PCgG", "Cun")	AD	0.085443	0.0555886	963	1.53706	0.124607	-0.0236458	0.194532	Pneumonia
Total brain	TB	-0.0210339	0.0492113	962	-0.427419	0.66917	-0.117608	0.0755401	Skin/Subcutaneous Infections
Gray matter	GM	0.0347926	0.0610014	962	0.570357	0.568569	-0.0849185	0.154504	Skin/Subcutaneous Infections
White matter	WM	-0.0382096	0.0774057	962	-0.493628	0.621682	-0.190113	0.113694	Skin/Subcutaneous Infections
Frontal	Frontal	0.0244935	0.0679359	962	0.360538	0.718524	-0.108826	0.157813	Skin/Subcutaneous Infections
Temporal	Temporal	-0.036663	0.0671322	962	-0.546131	0.585103	-0.168405	0.0950794	Skin/Subcutaneous Infections
Parietal	Parietal	-0.0986073	0.079411	962	-1.24173	0.214638	-0.254446	0.0572315	Skin/Subcutaneous Infections
Occipital	Occipital	0.029782	0.0883983	962	0.336907	0.736261	-0.143694	0.203258	Skin/Subcutaneous Infections
Frontal gray matter	FRNGM	0.0851265	0.0762469	962	1.11646	0.264505	-0.0645029	0.234756	Skin/Subcutaneous Infections
Temporal gray matter	TEMGM	0.0125758	0.0824075	962	0.152605	0.878742	-0.149144	0.174295	Skin/Subcutaneous Infections
Parietal gray matter	PARGM	-0.103089	0.0922979	962	-1.11691	0.264311	-0.284217	0.0780398	Skin/Subcutaneous Infections
Occipital gray matter	OCCGM	0.00682891	0.0926945	962	0.0736712	0.941287	-0.175078	0.188736	Skin/Subcutaneous Infections
Frontal white matter	FRNWM	-0.0395725	0.0881389	962	-0.448978	0.653549	-0.212539	0.133394	Skin/Subcutaneous Infections
Temporal white matter	TEMWM	-0.0835904	0.0818593	962	-1.02115	0.307442	-0.244234	0.0770531	Skin/Subcutaneous Infections
Parietal white matter	PARWM	-0.0815215	0.0915621	962	-0.890341	0.373505	-0.261206	0.098163	Skin/Subcutaneous Infections
Occipital white matter	OCCWM	0.0636734	0.104075	962	0.611806	0.540811	-0.140566	0.267913	Skin/Subcutaneous Infections
AD Signature Region ("HIP, "PHG","ERC", "PCu", "PCgG", "Cun")	AD	0.0368842	0.0871325	962	0.423312	0.672163	-0.134107	0.207876	Skin/Subcutaneous Infections
Total brain	TB	-0.0295651	0.032006	961	-0.923734	0.355857	-0.0923748	0.0332447	Urinary Tract Infections
Gray matter	GM	0.0115662	0.0396271	961	0.291877	0.770443	-0.0661993	0.0893318	Urinary Tract Infections
White matter	WM	-0.0378667	0.0502991	961	-0.752831	0.451736	-0.136575	0.0608421	Urinary Tract Infections
Frontal	Frontal	-0.0357994	0.0441381	961	-0.811078	0.417522	-0.122418	0.0508187	Urinary Tract Infections
Temporal	Temporal	0.0161766	0.0436505	961	0.370593	0.711022	-0.0694846	0.101838	Urinary Tract Infections
Parietal	Parietal	-0.016084	0.0516226	961	-0.311569	0.755436	-0.11739	0.0852221	Urinary Tract Infections
Occipital	Occipital	0.023471	0.0573789	961	0.409052	0.682593	-0.0891315	0.136073	Urinary Tract Infections
Frontal gray matter	FRNGM	-0.0239867	0.0494753	961	-0.484821	0.627913	-0.121079	0.0731053	Urinary Tract Infections
Temporal gray matter	TEMGM	0.0839339	0.0535527	961	1.56731	0.117371	-0.0211599	0.189028	Urinary Tract Infections
Parietal gray matter	PARGM	-0.0138707	0.0599917	961	-0.231211	0.8172	-0.131601	0.103859	Urinary Tract Infections
Occipital gray matter	OCCGM	0.0226324	0.060201	961	0.375947	0.707039	-0.0955081	0.140773	Urinary Tract Infections
Frontal white matter	FRNWM	-0.044338	0.0573196	961	-0.773521	0.439404	-0.156824	0.0681482	Urinary Tract Infections
Temporal white matter	TEMWM	-0.0555527	0.0531672	961	-1.04487	0.296347	-0.15989	0.0487845	Urinary Tract Infections
Parietal white matter	PARWM	-0.0161316	0.0594811	961	-0.271205	0.786292	-0.132859	0.100596	Urinary Tract Infections
Occipital white matter	OCCWM	0.0213117	0.0675193	961	0.315639	0.752345	-0.11119	0.153814	Urinary Tract Infections
AD Signature Region ("HIP, "PHG","ERC", "PCu", "PCgG", "Cun")	AD	0.00328915	0.0565711	961	0.0581419	0.953648	-0.107728	0.114306	Urinary Tract Infections
Total brain	TB	0.0422209	0.0281321	960	1.50081	0.133733	-0.0129865	0.0974284	Any Infection
Gray matter	GM	0.0652664	0.0348695	960	1.87173	0.0615475	-0.00316286	0.133696	Any Infection
White matter	WM	0.0259194	0.0441471	960	0.587115	0.557265	-0.0607165	0.112555	Any Infection
Frontal	Frontal	0.0452662	0.0388222	960	1.16599	0.243909	-0.0309199	0.121452	Any Infection
Temporal	Temporal	0.0323223	0.0382877	960	0.844195	0.398771	-0.042815	0.10746	Any Infection
Parietal	Parietal	0.0570849	0.0453095	960	1.25989	0.208016	-0.0318323	0.146002	Any Infection
Occipital	Occipital	0.0401108	0.0505076	960	0.794154	0.427302	-0.0590072	0.139229	Any Infection
Frontal gray matter	FRNGM	0.0437435	0.0436231	960	1.00276	0.31623	-0.0418642	0.129351	Any Infection
Temporal gray matter	TEMGM	0.0548987	0.0470589	960	1.1666	0.243663	-0.0374514	0.147249	Any Infection
Parietal gray matter	PARGM	0.0810018	0.0526673	960	1.53799	0.124381	-0.0223545	0.184358	Any Infection
Occipital gray matter	OCCGM	0.051417	0.0530809	960	0.968653	0.332962	-0.052751	0.155585	Any Infection
Frontal white matter	FRNWM	0.0424305	0.0503059	960	0.843448	0.399188	-0.0562918	0.141153	Any Infection
Temporal white matter	TEMWM	0.00556187	0.0466496	960	0.119227	0.905121	-0.085985	0.0971088	Any Infection
Parietal white matter	PARWM	0.0259372	0.0522014	960	0.496868	0.619396	-0.0765048	0.128379	Any Infection
Occipital white matter	OCCWM	0.0176925	0.0592178	960	0.29877	0.76518	-0.0985188	0.133904	Any Infection
AD Signature Region ("HIP, "PHG","ERC", "PCu", "PCgG", "Cun")	AD	0.0601799	0.0496672	960	1.21166	0.22594	-0.037289	0.157649	Any Infection
Results derived from linear mixed-effects models were adjusted for baseline intracranial volume, age, sex, race, education, APOEε4, comorbidity index (i.e., obesity, hypertension, diabetes, cancer, ischemic heart disease, chronic heart failure, chronic kidney disease and chronic obstructive pulmonary disease), total frequency of infections and two-way interactions of age, sex, race, education, AP…

## Sheet: Supplementary Table 6
Supplementary Table 6. Baseline sample characteristics for dementia risk in the UK Biobank sample
	Total Sample (n = 495,896)
Age (yrs.)	56.5 (8.1)
Female	269,964 (54.4)
Socioeconomic Status
Low	85,990 (17.3)
Intermediate	247,393 (49.9)
High	162,513 (32.8)
Avg. Follow-Up Time (yrs.)	12.1 (1.9)
Total person-years	6011360
All-cause dementia	7,370 (1.5)
Alzheimer's disease	2,733 (0.6)
Vascular dementia	1,361 (0.3)
Age at dementia diagnosis (yrs.)	73.8 (5.6)
Values are displayed as means (standard deviation) and frequencies (percentages).

## Sheet: Supplementary Table 7
Supplementary Table 7a. Association of hospital-treated infections with all-cause dementia risk in the UK Biobank (excluding all-cause dementia cases recorded 1-yr post-infection)
Infection Category	Dementia (# cases)	Infection (# cases)	Infection w/Dementia (# cases)	Hazard Ratio	Lower CI (95%)	Upper CI (95%)
Influenza (Model 1)	7352	1556	39	2.47235	1.80422	3.38789
Influenza (Model 2)	5598	1137	28	2.33011	1.60673	3.37916
Influenza (Model 3)	5421	1116	26	2.18672	1.48688	3.21597
Human Herpes Viruses (HHVs) (Model 1)	7362	1498	32	1.52583	1.07811	2.15948
Human Herpes Viruses (HHVs) (Model 2)	5601	1119	20	1.2865	0.829245	1.9959
Human Herpes Viruses (HHVs) (Model 3)	5424	1090	19	1.21542	0.774486	1.9074
Miscellaneous Viral Infections (Model 1)	7355	5077	113	2.05746	1.70848	2.47772
Miscellaneous Viral Infections (Model 2)	5596	3894	88	2.1003	1.70125	2.59296
Miscellaneous Viral Infections (Model 3)	5419	3806	85	2.05881	1.66142	2.55125
Upper Respiratory Tract Infections (URTIs) (Model 1)	7356	5848	97	1.59613	1.30627	1.95031
Upper Respiratory Tract Infections (URTIs) (Model 2)	5596	4496	75	1.56452	1.24554	1.96518
Upper Respiratory Tract Infections (URTIs) (Model 3)	5421	4417	72	1.53028	1.21255	1.93125
Lower Respiratory Tract Infection (LRTIs) (Model 1)	7131	17705	608	2.58276	2.37486	2.80886
Lower Respiratory Tract Infection (LRTIs) (Model 2)	5428	12655	422	2.43809	2.20426	2.69673
Lower Respiratory Tract Infection (LRTIs) (Model 3)	5257	12264	406	2.33276	2.10412	2.58624
Skin/Subcutaneous Infections (Model 1)	7247	19750	490	2.01411	1.8372	2.20805
Skin/Subcutaneous Infections (Model 2)	5516	14772	351	1.84786	1.65689	2.06083
Skin/Subcutaneous Infections (Model 3)	5341	14411	340	1.81043	1.62044	2.0227
Supplementary Table 7b. Association of hospital-treated infections with all-cause dementia risk in the UK Biobank (excluding all-cause dementia cases recorded 5-yr post-infection)
Infection Category	Dementia (# cases)	Infection (# cases)	Infection w/Dementia (# cases)	Hazard Ratio	Lower CI (95%)	Upper CI (95%)
Influenza (Model 1)	7321	412	<10	NA	NA	NA
Influenza (Model 2)	5575	301	<10	NA	NA	NA
Influenza (Model 3)	5399	297	<10	NA	NA	NA
Human Herpes Viruses (HHVs) (Model 1)	7352	910	22	1.77309	1.16668	2.69469
Human Herpes Viruses (HHVs) (Model 2)	5597	687	16	1.69883	1.0399	2.77529
Human Herpes Viruses (HHVs) (Model 3)	5420	669	15	1.57569	0.949033	2.61613
Miscellaneous Viral Infections (Model 1)	7316	3610	74	2.01767	1.60464	2.53699
Miscellaneous Viral Infections (Model 2)	5562	2765	54	1.98117	1.51524	2.59035
Miscellaneous Viral Infections (Model 3)	5386	2704	52	1.92955	1.46816	2.53592
Upper Respiratory Tract Infections (URTIs) (Model 1)	7325	4338	66	1.5449	1.21232	1.96871
Upper Respiratory Tract Infections (URTIs) (Model 2)	5572	3344	51	1.51309	1.1483	1.99375
Upper Respiratory Tract Infections (URTIs) (Model 3)	5398	3288	49	1.47677	1.11448	1.95682
Lower Respiratory Tract Infection (LRTIs) (Model 1)	6791	9969	268	2.08825	1.84721	2.36074
Lower Respiratory Tract Infection (LRTIs) (Model 2)	5193	7134	187	1.95199	1.6852	2.26102
Lower Respiratory Tract Infection (LRTIs) (Model 3)	5033	6926	182	1.89159	1.62931	2.19608
Skin/Subcutaneous Infections (Model 1)	7048	13905	291	1.74083	1.54781	1.95792
Skin/Subcutaneous Infections (Model 2)	5372	10399	207	1.58795	1.38088	1.82607
Skin/Subcutaneous Infections (Model 3)	5203	10157	202	1.56749	1.36068	1.80573
Supplementary Table 7c. Association of hospital-treated infections with all-cause dementia risk in the UK Biobank (excluding all-cause dementia cases recorded 10-yr post-infection)
Infection Category	Dementia (# cases)	Infection (# cases)	Infection w/Dementia (# cases)	Hazard Ratio	Lower CI (95%)	Upper CI (95%)
Influenza (Model 1)	7316	200	<10	NA	NA	NA
Influenza (Model 2)	5572	157	<10	NA	NA	NA
Influenza (Model 3)	5397	156	<10	NA	NA	NA
Human Herpes Viruses (HHVs) (Model 1)	7341	491	11	1.70647	0.944574	3.0829
Human Herpes Viruses (HHVs) (Model 2)	5589	370	<10	NA	NA	NA
Human Herpes Viruses (HHVs) (Model 3)	5412	357	<10	NA	NA	NA
Miscellaneous Viral Infections (Model 1)	7275	2352	33	1.448	1.02859	2.03843
Miscellaneous Viral Infections (Model 2)	5527	1808	19	1.12894	0.719487	1.7714
Miscellaneous Viral Infections (Model 3)	5353	1769	19	1.12932	0.719671	1.77214
Upper Respiratory Tract Infections (URTIs) (Model 1)	7298	2965	39	1.48352	1.08288	2.03237
Upper Respiratory Tract Infections (URTIs) (Model 2)	5554	2278	33	1.63581	1.16162	2.30358
Upper Respiratory Tract Infections (URTIs) (Model 3)	5381	2238	32	1.59375	1.12568	2.25645
Lower Respiratory Tract Infection (LRTIs) (Model 1)	6652	5225	129	2.06239	1.73199	2.45581
Lower Respiratory Tract Infection (LRTIs) (Model 2)	5097	3786	91	1.91163	1.55255	2.35375
Lower Respiratory Tract Infection (LRTIs) (Model 3)	4940	3687	89	1.87712	1.52068	2.31712
Skin/Subcutaneous Infections (Model 1)	6925	9140	168	1.5955	1.36882	1.85972
Skin/Subcutaneous Infections (Model 2)	5290	6828	125	1.5245	1.27586	1.82159
Skin/Subcutaneous Infections (Model 3)	5121	6662	120	1.47608	1.2308	1.77023
Supplementary Table 7d. Association of hospital-treated infections with all-cause dementia risk in the UK Biobank (all all-cause dementia cases )
Infection Category	Dementia (# cases)	Infection (# cases)	Infection w/Dementia (# cases)	Hazard Ratio	Lower CI (95%)	Upper CI (95%)
Influenza (Model 1)	7370	1801	57	2.7998	2.15667	3.63472
Influenza (Model 2)	5607	1308	37	2.40579	1.74051	3.32535
Influenza (Model 3)	5430	1280	35	2.29481	1.64513	3.20106
Human Herpes Viruses (HHVs) (Model 1)	7370	1877	40	1.66827	1.22255	2.27651
Human Herpes Viruses (HHVs) (Model 2)	5607	1391	26	1.46194	0.994373	2.14935
Human Herpes Viruses (HHVs) (Model 3)	5430	1355	25	1.40349	0.947287	2.07941
Miscellaneous Viral Infections (Model 1)	7370	5478	128	2.13125	1.78941	2.53839
Miscellaneous Viral Infections (Model 2)	5607	4189	99	2.15161	1.76357	2.62502
Miscellaneous Viral Infections (Model 3)	5430	4093	96	2.1176	1.73026	2.59165
Upper Respiratory Tract Infections (URTIs) (Model 1)	7370	6289	111	1.688	1.39937	2.03615
Upper Respiratory Tract Infections (URTIs) (Model 2)	5607	4826	86	1.66064	1.34186	2.05515
Upper Respiratory Tract Infections (URTIs) (Model 3)	5430	4737	81	1.59435	1.28001	1.98589
Lower Respiratory Tract Infection (LRTIs) (Model 1)	7370	22556	847	3.1121	2.89447	3.34609
Lower Respiratory Tract Infection (LRTIs) (Model 2)	5607	16081	601	3.01142	2.76248	3.2828
Lower Respiratory Tract Infection (LRTIs) (Model 3)	5430	15571	579	2.88779	2.6436	3.15454
Skin/Subcutaneous Infections (Model 1)	7370	22243	613	2.2875	2.10543	2.48533
Skin/Subcutaneous Infections (Model 2)	5607	16609	442	2.11541	1.91757	2.33368
Skin/Subcutaneous Infections (Model 3)	5430	16201	429	2.076	1.87896	2.29369
Supplementary Table 7e. Association of hospital-treated infections with Alzheimer's disease dementia risk in the UK Biobank (excluding Alzheimer's disease dementia cases recorded 1-yr post-infection)
Infection Category	Dementia (# cases)	Infection (# cases)	Infection w/Dementia (# cases)	Hazard Ratio	Lower CI (95%)	Upper CI (95%)
Influenza (Model 1)	2729	1556	14	2.30152	1.36049	3.89346
Influenza (Model 2)	2071	1137	10	2.23208	1.19848	4.15709
Influenza (Model 3)	1998	1116	10	2.32945	1.25064	4.33887
Human Herpes Viruses (HHVs) (Model 1)	2731	1498	<10	NA	NA	NA
Human Herpes Viruses (HHVs) (Model 2)	2073	1119	<10	NA	NA	NA
Human Herpes Viruses (HHVs) (Model 3)	2000	1090	<10	NA	NA	NA
Miscellaneous Viral Infections (Model 1)	2733	5077	37	1.77968	1.2865	2.46191
Miscellaneous Viral Infections (Model 2)	2073	3894	29	1.88819	1.30851	2.72468
Miscellaneous Viral Infections (Model 3)	2000	3806	29	1.95112	1.35189	2.81596
Upper Respiratory Tract Infections (URTIs) (Model 1)	2732	5848	30	1.32158	0.922094	1.89413
Upper Respiratory Tract Infections (URTIs) (Model 2)	2073	4496	25	1.42989	0.963663	2.12169
Upper Respiratory Tract Infections (URTIs) (Model 3)	2000	4417	24	1.4203	0.949423	2.12471
Lower Respiratory Tract Infection (LRTIs) (Model 1)	2666	17705	178	1.93479	1.66002	2.25504
Lower Respiratory Tract Infection (LRTIs) (Model 2)	2029	12655	123	1.90035	1.58031	2.28521
Lower Respiratory Tract Infection (LRTIs) (Model 3)	1957	12264	115	1.82182	1.50501	2.20531
Skin/Subcutaneous Infections (Model 1)	2699	19750	150	1.63254	1.38421	1.92541
Skin/Subcutaneous Infections (Model 2)	2049	14772	110	1.60542	1.32295	1.94821
Skin/Subcutaneous Infections (Model 3)	1976	14411	106	1.59593	1.31029	1.94384
Supplementary Table 7f. Association of hospital-treated infections with Alzheimer's disease dementia risk in the UK Biobank (excluding Alzheimer's disease dementia cases recorded 5-yr post-infection)
Infection Category	Dementia (# cases)	Infection (# cases)	Infection w/Dementia (# cases)	Hazard Ratio	Lower CI (95%)	Upper CI (95%)
Influenza (Model 1)	2717	412	<10	NA	NA	NA
Influenza (Model 2)	2061	301	<10	NA	NA	NA
Influenza (Model 3)	1988	297	<10	NA	NA	NA
Human Herpes Viruses (HHVs) (Model 1)	2730	910	<10	NA	NA	NA
Human Herpes Viruses (HHVs) (Model 2)	2073	687	<10	NA	NA	NA
Human Herpes Viruses (HHVs) (Model 3)	2000	669	<10	NA	NA	NA
Miscellaneous Viral Infections (Model 1)	2719	3610	23	1.65452	1.0975	2.49424
Miscellaneous Viral Infections (Model 2)	2062	2765	18	1.8152	1.14116	2.88737
Miscellaneous Viral Infections (Model 3)	1989	2704	18	1.87386	1.17783	2.98119
Upper Respiratory Tract Infections (URTIs) (Model 1)	2722	4338	20	1.25594	0.808897	1.95005
Upper Respiratory Tract Infections (URTIs) (Model 2)	2064	3344	16	1.29309	0.790499	2.11521
Upper Respiratory Tract Infections (URTIs) (Model 3)	1991	3288	15	1.25062	0.752311	2.079
Lower Respiratory Tract Infection (LRTIs) (Model 1)	2562	9969	74	1.48281	1.17597	1.86971
Lower Respiratory Tract Infection (LRTIs) (Model 2)	1957	7134	51	1.42253	1.07567	1.88125
Lower Respiratory Tract Infection (LRTIs) (Model 3)	1890	6926	48	1.37495	1.0306	1.83435
Skin/Subcutaneous Infections (Model 1)	2633	13905	84	1.33272	1.07212	1.65666
Skin/Subcutaneous Infections (Model 2)	1999	10399	60	1.27565	0.985485	1.65124
Skin/Subcutaneous Infections (Model 3)	1929	10157	59	1.2948	0.997953	1.67994
Supplementary Table 7g. Association of hospital-treated infections with Alzheimer's disease dementia risk in the UK Biobank (excluding Alzheimer's disease dementia cases recorded 10-yr post-infection)
Infection Category	Dementia (# cases)	Infection (# cases)	Infection w/Dementia (# cases)	Hazard Ratio	Lower CI (95%)	Upper CI (95%)
Influenza (Model 1)	2715	200	<10	NA	NA	NA
Influenza (Model 2)	2061	157	<10	NA	NA	NA
Influenza (Model 3)	1988	156	<10	NA	NA	NA
Human Herpes Viruses (HHVs) (Model 1)	2727	491	<10	NA	NA	NA
Human Herpes Viruses (HHVs) (Model 2)	2071	370	<10	NA	NA	NA
Human Herpes Viruses (HHVs) (Model 3)	1998	357	<10	NA	NA	NA
Miscellaneous Viral Infections (Model 1)	2706	2352	10	1.15334	0.619815	2.14611
Miscellaneous Viral Infections (Model 2)	2050	1808	<10	NA	NA	NA
Miscellaneous Viral Infections (Model 3)	1977	1769	<10	NA	NA	NA
Upper Respiratory Tract Infections (URTIs) (Model 1)	2716	2965	14	1.42843	0.844747	2.41543
Upper Respiratory Tract Infections (URTIs) (Model 2)	2060	2278	12	1.61443	0.915153	2.84803
Upper Respiratory Tract Infections (URTIs) (Model 3)	1987	2238	11	1.51247	0.835977	2.73639
Lower Respiratory Tract Infection (LRTIs) (Model 1)	2522	5225	34	1.39538	0.994353	1.95814
Lower Respiratory Tract Infection (LRTIs) (Model 2)	1932	3786	26	1.45062	0.984043	2.13841
Lower Respiratory Tract Infection (LRTIs) (Model 3)	1867	3687	25	1.44684	0.973817	2.14964
Skin/Subcutaneous Infections (Model 1)	2597	9140	48	1.2063	0.906476	1.6053
Skin/Subcutaneous Infections (Model 2)	1973	6828	34	1.14243	0.813118	1.60511
Skin/Subcutaneous Infections (Model 3)	1903	6662	33	1.14382	0.809881	1.61545
Supplementary Table 7h. Association of hospital-treated infections with Alzheimer's disease dementia risk in the UK Biobank (all Alzheimer's disease dementia cases)
Infection Category	Dementia (# cases)	Infection (# cases)	Infection w/Dementia (# cases)	Hazard Ratio	Lower CI (95%)	Upper CI (95%)
Influenza (Model 1)	2733	1801	18	2.29799	1.44485	3.65487
Influenza (Model 2)	2073	1308	12	2.10703	1.19392	3.71848
Influenza (Model 3)	2000	1280	12	2.19736	1.24496	3.87836
Human Herpes Viruses (HHVs) (Model 1)	2733	1877	<10	NA	NA	NA
Human Herpes Viruses (HHVs) (Model 2)	2073	1391	<10	NA	NA	NA
Human Herpes Viruses (HHVs) (Model 3)	2000	1355	<10	NA	NA	NA
Miscellaneous Viral Infections (Model 1)	2733	5478	37	1.62717	1.17626	2.25093
Miscellaneous Viral Infections (Model 2)	2073	4189	29	1.71542	1.18878	2.47536
Miscellaneous Viral Infections (Model 3)	2000	4093	29	1.77232	1.22801	2.55788
Upper Respiratory Tract Infections (URTIs) (Model 1)	2733	6289	31	1.26078	0.88479	1.79656
Upper Respiratory Tract Infections (URTIs) (Model 2)	2073	4826	25	1.32249	0.891297	1.9623
Upper Respiratory Tract Infections (URTIs) (Model 3)	2000	4737	24	1.31475	0.87888	1.96678
Lower Respiratory Tract Infection (LRTIs) (Model 1)	2733	22556	245	2.30025	2.01484	2.6261
Lower Respiratory Tract Infection (LRTIs) (Model 2)	2073	16081	167	2.23946	1.90739	2.62934
Lower Respiratory Tract Infection (LRTIs) (Model 3)	2000	15571	158	2.17537	1.84356	2.56691
Skin/Subcutaneous Infections (Model 1)	2733	22243	184	1.8164	1.5634	2.11033
Skin/Subcutaneous Infections (Model 2)	2073	16609	134	1.77441	1.48716	2.11714
Skin/Subcutaneous Infections (Model 3)	2000	16201	130	1.77617	1.48445	2.12522
Supplementary Table 7i. Association of hospital-treated infections with vascular dementia risk in the UK Biobank (excluding vascular dementia cases recorded 1-yr post-infection)
Infection Category	Dementia (# cases)	Infection (# cases)	Infection w/Dementia (# cases)	Hazard Ratio	Lower CI (95%)	Upper CI (95%)
Influenza (Model 1)	1354	1556	11	3.64649	2.01267	6.60659
Influenza (Model 2)	1032	1137	<10	NA	NA	NA
Influenza (Model 3)	999	1116	<10	NA	NA	NA
Human Herpes Viruses (HHVs) (Model 1)	1360	1498	<10	NA	NA	NA
Human Herpes Viruses (HHVs) (Model 2)	1035	1119	<10	NA	NA	NA
Human Herpes Viruses (HHVs) (Model 3)	1002	1090	<10	NA	NA	NA
Miscellaneous Viral Infections (Model 1)	1355	5077	25	2.46639	1.66022	3.66404
Miscellaneous Viral Infections (Model 2)	1031	3894	18	2.2564	1.41539	3.59712
Miscellaneous Viral Infections (Model 3)	998	3806	17	2.16316	1.33865	3.49553
Upper Respiratory Tract Infections (URTIs) (Model 1)	1358	5848	19	1.6627	1.05695	2.61562
Upper Respiratory Tract Infections (URTIs) (Model 2)	1033	4496	16	1.66545	1.01593	2.73024
Upper Respiratory Tract Infections (URTIs) (Model 3)	1002	4417	15	1.58495	0.951354	2.6405
Lower Respiratory Tract Infection (LRTIs) (Model 1)	1302	17705	169	3.92767	3.33445	4.62643
Lower Respiratory Tract Infection (LRTIs) (Model 2)	988	12655	122	3.51781	2.89834	4.26967
Lower Respiratory Tract Infection (LRTIs) (Model 3)	956	12264	118	3.33654	2.73753	4.06662
Skin/Subcutaneous Infections (Model 1)	1328	19750	115	2.52915	2.08773	3.0639
Skin/Subcutaneous Infections (Model 2)	1012	14772	80	2.00338	1.59026	2.52382
Skin/Subcutaneous Infections (Model 3)	979	14411	77	1.93648	1.53045	2.45024
Supplementary Table 7j. Association of hospital-treated infections with vascular dementia risk in the UK Biobank (excluding vascular dementia cases recorded 5-yr post-infection)
Infection Category	Dementia (# cases)	Infection (# cases)	Infection w/Dementia (# cases)	Hazard Ratio	Lower CI (95%)	Upper CI (95%)
Influenza (Model 1)	1345	412	<10	NA	NA	NA
Influenza (Model 2)	1025	301	<10	NA	NA	NA
Influenza (Model 3)	992	297	<10	NA	NA	NA
Human Herpes Viruses (HHVs) (Model 1)	1357	910	<10	NA	NA	NA
Human Herpes Viruses (HHVs) (Model 2)	1034	687	<10	NA	NA	NA
Human Herpes Viruses (HHVs) (Model 3)	1001	669	<10	NA	NA	NA
Miscellaneous Viral Infections (Model 1)	1345	3610	15	2.23817	1.34536	3.72345
Miscellaneous Viral Infections (Model 2)	1023	2765	10	1.94973	1.04566	3.63548
Miscellaneous Viral Infections (Model 3)	991	2704	10	1.96537	1.05373	3.6657
Upper Respiratory Tract Infections (URTIs) (Model 1)	1351	4338	12	1.49566	0.847125	2.64069
Upper Respiratory Tract Infections (URTIs) (Model 2)	1027	3344	10	1.48533	0.796431	2.77011
Upper Respiratory Tract Infections (URTIs) (Model 3)	997	3288	10	1.49675	0.802397	2.79196
Lower Respiratory Tract Infection (LRTIs) (Model 1)	1208	9969	75	3.20782	2.53607	4.05751
Lower Respiratory Tract Infection (LRTIs) (Model 2)	917	7134	51	2.66173	2.00118	3.54032
Lower Respiratory Tract Infection (LRTIs) (Model 3)	888	6926	50	2.56849	1.92391	3.42902
Skin/Subcutaneous Infections (Model 1)	1279	13905	66	2.11498	1.65019	2.71068
Skin/Subcutaneous Infections (Model 2)	984	10399	52	1.89122	1.42718	2.50614
Skin/Subcutaneous Infections (Model 3)	952	10157	50	1.82856	1.3724	2.43635
Supplementary Table 7k. Association of hospital-treated infections with vascular dementia risk in the UK Biobank (excluding vascular dementia cases recorded 10-yr post-infection)
Infection Category	Dementia (# cases)	Infection (# cases)	Infection w/Dementia (# cases)	Hazard Ratio	Lower CI (95%)	Upper CI (95%)
Influenza (Model 1)	1345	200	<10	NA	NA	NA
Influenza (Model 2)	1025	157	<10	NA	NA	NA
Influenza (Model 3)	992	156	<10	NA	NA	NA
Human Herpes Viruses (HHVs) (Model 1)	1355	491	<10	NA	NA	NA
Human Herpes Viruses (HHVs) (Model 2)	1033	370	<10	NA	NA	NA
Human Herpes Viruses (HHVs) (Model 3)	1000	357	<10	NA	NA	NA
Miscellaneous Viral Infections (Model 1)	1336	2352	<10	NA	NA	NA
Miscellaneous Viral Infections (Model 2)	1017	1808	<10	NA	NA	NA
Miscellaneous Viral Infections (Model 3)	985	1769	<10	NA	NA	NA
Upper Respiratory Tract Infections (URTIs) (Model 1)	1343	2965	<10	NA	NA	NA
Upper Respiratory Tract Infections (URTIs) (Model 2)	1021	2278	<10	NA	NA	NA
Upper Respiratory Tract Infections (URTIs) (Model 3)	991	2238	<10	NA	NA	NA
Lower Respiratory Tract Infection (LRTIs) (Model 1)	1169	5225	36	3.16659	2.2705	4.41632
Lower Respiratory Tract Infection (LRTIs) (Model 2)	890	3786	24	2.52177	1.67754	3.79086
Lower Respiratory Tract Infection (LRTIs) (Model 3)	861	3687	23	2.40315	1.58382	3.64633
Skin/Subcutaneous Infections (Model 1)	1252	9140	39	1.98301	1.44107	2.72874
Skin/Subcutaneous Infections (Model 2)	966	6828	34	1.97288	1.39857	2.78303
Skin/Subcutaneous Infections (Model 3)	934	6662	32	1.85957	1.30468	2.65047
Supplementary Table 7l. Association of hospital-treated infections with vascular dementia risk in the UK Biobank (all vascular dementia cases)
Infection Category	Dementia (# cases)	Infection (# cases)	Infection w/Dementia (# cases)	Hazard Ratio	Lower CI (95%)	Upper CI (95%)
Influenza (Model 1)	1361	1801	18	4.59817	2.88512	7.32836
Influenza (Model 2)	1036	1308	12	3.80008	2.14839	6.7216
Influenza (Model 3)	1003	1280	12	3.82893	2.16382	6.77537
Human Herpes Viruses (HHVs) (Model 1)	1361	1877	<10	NA	NA	NA
Human Herpes Viruses (HHVs) (Model 2)	1036	1391	<10	NA	NA	NA
Human Herpes Viruses (HHVs) (Model 3)	1003	1355	<10	NA	NA	NA
Miscellaneous Viral Infections (Model 1)	1361	5478	31	2.79433	1.95685	3.99023
Miscellaneous Viral Infections (Model 2)	1036	4189	23	2.62284	1.73434	3.96651
Miscellaneous Viral Infections (Model 3)	1003	4093	22	2.54873	1.6696	3.89075
Upper Respiratory Tract Infections (URTIs) (Model 1)	1361	6289	22	1.78255	1.16946	2.71704
Upper Respiratory Tract Infections (URTIs) (Model 2)	1036	4826	19	1.8356	1.16542	2.89117
Upper Respiratory Tract Infections (URTIs) (Model 3)	1003	4737	16	1.57085	0.95807	2.57557
Lower Respiratory Tract Infection (LRTIs) (Model 1)	1361	22556	228	4.57784	3.96165	5.28988
Lower Respiratory Tract Infection (LRTIs) (Model 2)	1036	16081	170	4.25929	3.59701	5.04351
Lower Respiratory Tract Infection (LRTIs) (Model 3)	1003	15571	165	4.06423	3.41968	4.83027
Skin/Subcutaneous Infections (Model 1)	1361	22243	148	2.95504	2.48981	3.5072
Skin/Subcutaneous Infections (Model 2)	1036	16609	104	2.37142	1.93093	2.91239
Skin/Subcutaneous Infections (Model 3)	1003	16201	101	2.31048	1.87557	2.84625
Model 1 results derived from Cox proportional hazards regression models adjusted for age, sex and socioeconomic status. Model 2 results derived from Cox proportional hazards regression models adjusted for covariates in Model 1 plus BMI, hypertension, diabetes and APOE genotype. Model 3 results derived from Cox proportional hazards regression models adjusted for covariates in Model 1 and Model 2 p…

## Sheet: Supplementary Table 8
Supplementary Table 8. Baseline sample characteristics for dementia risk in the Finnish multicohort sample
	Total Sample (n = 273,132)
Age (yrs.)	33.9 (11.4)
Female	192,364 (70.4)
Socioeconomic Status
Low	41,803 (15.3)
Intermediate	93,196 (34.1)
High	138,133 (50.6)
Avg. Follow-Up Time (yrs.)	19.4 (5.1)
Total person-years	5297181
All-cause dementia	3,111 (1.1)
Alzheimer's disease	1,948 (0.7)
Vascular dementia	234 (0.1)
Age at dementia diagnosis (yrs.)	70.6 (9.2)
Values are displayed as means (standard deviation) and frequencies (percentages).

## Sheet: Supplementary Table 9
Supplementary Table 9a. Association of hospital-treated infections with all-cause dementia risk in the Finnish multicohort sample (excluding all-cause dementia cases recorded 1-yr post-infection)
Infection Category	Dementia (# cases)	Infection (# cases)	Infection w/Dementia (# cases)	Hazard Ratio	Lower CI (95%)	Upper CI (95%)
Influenza (Model 1)	3108	1107	<10	NA	NA	NA
Influenza (Model 2)	3108	1107	<10	NA	NA	NA
Human Herpes Viruses (HHVs) (Model 1)	3110	906	15	1.70023	1.02344	2.82459
Human Herpes Viruses (HHVs) (Model 2)	3110	906	15	1.66513	1.00218	2.76662
Miscellaneous Viral Infections (Model 1)	3109	4313	16	0.935189	0.572032	1.5289
Miscellaneous Viral Infections (Model 2)	3109	4313	16	0.914774	0.559474	1.49571
Upper Respiratory Tract Infections (URTIs) (Model 1)	3102	22498	89	1.29804	1.05021	1.60436
Upper Respiratory Tract Infections (URTIs) (Model 2)	3102	22498	89	1.2888	1.04272	1.59295
Lower Respiratory Tract Infection (LRTIs) (Model 1)	3081	3594	62	1.65195	1.2835	2.12618
Lower Respiratory Tract Infection (LRTIs) (Model 2)	3081	3594	62	1.64007	1.27421	2.11099
Skin/Subcutaneous Infections (Model 1)	3083	8341	162	1.67689	1.43072	1.96542
Skin/Subcutaneous Infections (Model 2)	3083	8341	162	1.65495	1.41185	1.93992
Supplementary Table 9b. Association of hospital-treated infections with all-cause dementia risk in the Finnish multicohort sample (excluding all-cause dementia cases recorded 5-yr post-infection)
Infection Category	Dementia (# cases)	Infection (# cases)	Infection w/Dementia (# cases)	Hazard Ratio	Lower CI (95%)	Upper CI (95%)
Influenza (Model 1)	3106	899	<10	NA	NA	NA
Influenza (Model 2)	3106	899	<10	NA	NA	NA
Human Herpes Viruses (HHVs) (Model 1)	3108	786	13	1.94544	1.1281	3.35497
Human Herpes Viruses (HHVs) (Model 2)	3108	786	13	1.90953	1.10714	3.29343
Miscellaneous Viral Infections (Model 1)	3108	4072	15	1.03927	0.625554	1.72659
Miscellaneous Viral Infections (Model 2)	3108	4072	15	1.0169	0.612033	1.68961
Upper Respiratory Tract Infections (URTIs) (Model 1)	3091	21659	78	1.32622	1.05795	1.66251
Upper Respiratory Tract Infections (URTIs) (Model 2)	3091	21659	78	1.3166	1.05028	1.65045
Lower Respiratory Tract Infection (LRTIs) (Model 1)	3058	2801	39	1.65243	1.20411	2.26766
Lower Respiratory Tract Infection (LRTIs) (Model 2)	3058	2801	39	1.63882	1.19411	2.24915
Skin/Subcutaneous Infections (Model 1)	3038	6878	117	1.60809	1.33623	1.93526
Skin/Subcutaneous Infections (Model 2)	3038	6878	117	1.5893	1.32051	1.91279
Supplementary Table 9c. Association of hospital-treated infections with all-cause dementia risk in the Finnish multicohort sample (excluding all-cause dementia cases recorded 10-yr post-infection)
Infection Category	Dementia (# cases)	Infection (# cases)	Infection w/Dementia (# cases)	Hazard Ratio	Lower CI (95%)	Upper CI (95%)
Influenza (Model 1)	3104	748	<10	NA	NA	NA
Influenza (Model 2)	3104	748	<10	NA	NA	NA
Human Herpes Viruses (HHVs) (Model 1)	3105	675	10	2.10076	1.12893	3.90921
Human Herpes Viruses (HHVs) (Model 2)	3105	675	10	2.07835	1.11683	3.86766
Miscellaneous Viral Infections (Model 1)	3104	3741	11	0.993849	0.549602	1.79718
Miscellaneous Viral Infections (Model 2)	3104	3741	11	0.977492	0.540539	1.76766
Upper Respiratory Tract Infections (URTIs) (Model 1)	3074	20413	61	1.27602	0.988893	1.64651
Upper Respiratory Tract Infections (URTIs) (Model 2)	3074	20413	61	1.26675	0.981719	1.63453
Lower Respiratory Tract Infection (LRTIs) (Model 1)	3038	2370	19	1.24659	0.793555	1.95827
Lower Respiratory Tract Infection (LRTIs) (Model 2)	3038	2370	19	1.23561	0.786466	1.94125
Skin/Subcutaneous Infections (Model 1)	2997	5154	76	1.54733	1.23178	1.94372
Skin/Subcutaneous Infections (Model 2)	2997	5154	76	1.53165	1.21923	1.92411
Supplementary Table 9d. Association of hospital-treated infections with all-cause dementia risk in the Finnish multicohort sample (all all-cause dementia)
Infection Category	Dementia (# cases)	Infection (# cases)	Infection w/Dementia (# cases)	Hazard Ratio	Lower CI (95%)	Upper CI (95%)
Influenza (Model 1)	3111	1294	<10	NA	NA	NA
Influenza (Model 2)	3111	1294	<10	NA	NA	NA
Human Herpes Viruses (HHVs) (Model 1)	3111	981	16	1.66526	1.01857	2.72251
Human Herpes Viruses (HHVs) (Model 2)	3111	981	16	1.63277	0.998593	2.6697
Miscellaneous Viral Infections (Model 1)	3111	4414	18	1.00426	0.631676	1.59659
Miscellaneous Viral Infections (Model 2)	3111	4414	18	0.981985	0.617582	1.56141
Upper Respiratory Tract Infections (URTIs) (Model 1)	3111	22762	98	1.37064	1.11969	1.67784
Upper Respiratory Tract Infections (URTIs) (Model 2)	3111	22762	98	1.36047	1.11137	1.66541
Lower Respiratory Tract Infection (LRTIs) (Model 1)	3111	4012	92	2.12248	1.72282	2.61485
Lower Respiratory Tract Infection (LRTIs) (Model 2)	3111	4012	92	2.10914	1.71193	2.59852
Skin/Subcutaneous Infections (Model 1)	3111	8889	190	1.8283	1.57779	2.1186
Skin/Subcutaneous Infections (Model 2)	3111	8889	190	1.80414	1.55674	2.09085
Supplementary Table 9e. Association of hospital-treated infections with Alzheimer's disease dementia risk in the Finnish multicohort sample (excluding Alzheimer's disease dementia cases recorded 1-yr post-infection)
Infection Category	Dementia (# cases)	Infection (# cases)	Infection w/Dementia (# cases)	Hazard Ratio	Lower CI (95%)	Upper CI (95%)
Influenza (Model 1)	1947	1107	<10	NA	NA	NA
Influenza (Model 2)	1947	1107	<10	NA	NA	NA
Human Herpes Viruses (HHVs) (Model 1)	1948	906	<10	NA	NA	NA
Human Herpes Viruses (HHVs) (Model 2)	1948	906	<10	NA	NA	NA
Miscellaneous Viral Infections (Model 1)	1946	4313	<10	NA	NA	NA
Miscellaneous Viral Infections (Model 2)	1946	4313	<10	NA	NA	NA
Upper Respiratory Tract Infections (URTIs) (Model 1)	1944	22498	47	1.19118	0.891579	1.59146
Upper Respiratory Tract Infections (URTIs) (Model 2)	1944	22498	47	1.18576	0.887483	1.58427
Lower Respiratory Tract Infection (LRTIs) (Model 1)	1940	3594	29	1.15781	0.801606	1.67231
Lower Respiratory Tract Infection (LRTIs) (Model 2)	1940	3594	29	1.1525	0.797901	1.6647
Skin/Subcutaneous Infections (Model 1)	1929	8341	86	1.37234	1.10483	1.70463
Skin/Subcutaneous Infections (Model 2)	1929	8341	86	1.36302	1.09718	1.69326
Supplementary Table 9f. Association of hospital-treated infections with Alzheimer's disease dementia risk in the Finnish multicohort sample (excluding Alzheimer's disease dementia cases recorded 5-yr post-infection)
Infection Category	Dementia (# cases)	Infection (# cases)	Infection w/Dementia (# cases)	Hazard Ratio	Lower CI (95%)	Upper CI (95%)
Influenza (Model 1)	1945	899	<10	NA	NA	NA
Influenza (Model 2)	1945	899	<10	NA	NA	NA
Human Herpes Viruses (HHVs) (Model 1)	1948	786	<10	NA	NA	NA
Human Herpes Viruses (HHVs) (Model 2)	1948	786	<10	NA	NA	NA
Miscellaneous Viral Infections (Model 1)	1946	4072	<10	NA	NA	NA
Miscellaneous Viral Infections (Model 2)	1946	4072	<10	NA	NA	NA
Upper Respiratory Tract Infections (URTIs) (Model 1)	1940	21659	43	1.29009	0.953285	1.74588
Upper Respiratory Tract Infections (URTIs) (Model 2)	1940	21659	43	1.28388	0.948661	1.73755
Lower Respiratory Tract Infection (LRTIs) (Model 1)	1934	2801	23	1.48754	0.985347	2.24568
Lower Respiratory Tract Infection (LRTIs) (Model 2)	1934	2801	23	1.47929	0.979811	2.23339
Skin/Subcutaneous Infections (Model 1)	1906	6878	63	1.32631	1.03131	1.7057
Skin/Subcutaneous Infections (Model 2)	1906	6878	63	1.31804	1.02477	1.69523
Supplementary Table 9g. Association of hospital-treated infections with Alzheimer's disease dementia risk in the Finnish multicohort sample (excluding Alzheimer's disease dementia cases recorded 10-yr post-infection)
Infection Category	Dementia (# cases)	Infection (# cases)	Infection w/Dementia (# cases)	Hazard Ratio	Lower CI (95%)	Upper CI (95%)
Influenza (Model 1)	1944	748	<10	NA	NA	NA
Influenza (Model 2)	1944	748	<10	NA	NA	NA
Human Herpes Viruses (HHVs) (Model 1)	1948	675	<10	NA	NA	NA
Human Herpes Viruses (HHVs) (Model 2)	1948	675	<10	NA	NA	NA
Miscellaneous Viral Infections (Model 1)	1944	3741	<10	NA	NA	NA
Miscellaneous Viral Infections (Model 2)	1944	3741	<10	NA	NA	NA
Upper Respiratory Tract Infections (URTIs) (Model 1)	1930	20413	33	1.23767	0.876982	1.7467
Upper Respiratory Tract Infections (URTIs) (Model 2)	1930	20413	33	1.23139	0.872503	1.73791
Lower Respiratory Tract Infection (LRTIs) (Model 1)	1922	2370	11	1.12823	0.623326	2.0421
Lower Respiratory Tract Infection (LRTIs) (Model 2)	1922	2370	11	1.1203	0.618864	2.02803
Skin/Subcutaneous Infections (Model 1)	1883	5154	40	1.24343	0.908632	1.70158
Skin/Subcutaneous Infections (Model 2)	1883	5154	40	1.23671	0.903668	1.6925
Supplementary Table 9h. Association of hospital-treated infections with Alzheimer's disease dementia risk in the Finnish multicohort sample (all Alzheimer's disease dementia cases)
Infection Category	Dementia (# cases)	Infection (# cases)	Infection w/Dementia (# cases)	Hazard Ratio	Lower CI (95%)	Upper CI (95%)
Influenza (Model 1)	1948	1294	<10	NA	NA	NA
Influenza (Model 2)	1948	1294	<10	NA	NA	NA
Human Herpes Viruses (HHVs) (Model 1)	1948	981	<10	NA	NA	NA
Human Herpes Viruses (HHVs) (Model 2)	1948	981	<10	NA	NA	NA
Miscellaneous Viral Infections (Model 1)	1948	4414	<10	NA	NA	NA
Miscellaneous Viral Infections (Model 2)	1948	4414	<10	NA	NA	NA
Upper Respiratory Tract Infections (URTIs) (Model 1)	1948	22762	51	1.23141	0.932125	1.62678
Upper Respiratory Tract Infections (URTIs) (Model 2)	1948	22762	51	1.2254	0.927534	1.61891
Lower Respiratory Tract Infection (LRTIs) (Model 1)	1948	4012	37	1.27166	0.917429	1.76266
Lower Respiratory Tract Infection (LRTIs) (Model 2)	1948	4012	37	1.26645	0.913644	1.7555
Skin/Subcutaneous Infections (Model 1)	1948	8889	105	1.5578	1.27886	1.89757
Skin/Subcutaneous Infections (Model 2)	1948	8889	105	1.54713	1.26991	1.88487
Supplementary Table 9i. Association of hospital-treated infections with vascular dementia risk in the Finnish multicohort sample (excluding vascular dementia cases recorded 1-yr post-infection)
Infection Category	Dementia (# cases)	Infection (# cases)	Infection w/Dementia (# cases)	Hazard Ratio	Lower CI (95%)	Upper CI (95%)
Influenza (Model 1)	233	1107	<10	NA	NA	NA
Influenza (Model 2)	233	1107	<10	NA	NA	NA
Human Herpes Viruses (HHVs) (Model 1)	234	906	<10	NA	NA	NA
Human Herpes Viruses (HHVs) (Model 2)	234	906	<10	NA	NA	NA
Miscellaneous Viral Infections (Model 1)	234	4313	<10	NA	NA	NA
Miscellaneous Viral Infections (Model 2)	234	4313	<10	NA	NA	NA
Upper Respiratory Tract Infections (URTIs) (Model 1)	233	22498	10	1.82361	0.961446	3.4589
Upper Respiratory Tract Infections (URTIs) (Model 2)	233	22498	10	1.79621	0.947346	3.40569
Lower Respiratory Tract Infection (LRTIs) (Model 1)	230	3594	12	3.98212	2.21701	7.15258
Lower Respiratory Tract Infection (LRTIs) (Model 2)	230	3594	12	3.92766	2.18573	7.05783
Skin/Subcutaneous Infections (Model 1)	231	8341	19	2.4434	1.524	3.91744
Skin/Subcutaneous Infections (Model 2)	231	8341	19	2.34647	1.46307	3.76324
Supplementary Table 9j. Association of hospital-treated infections with vascular dementia risk in the Finnish multicohort sample (excluding vascular dementia cases recorded 5-yr post-infection)
Infection Category	Dementia (# cases)	Infection (# cases)	Infection w/Dementia (# cases)	Hazard Ratio	Lower CI (95%)	Upper CI (95%)
Influenza (Model 1)	233	899	<10	NA	NA	NA
Influenza (Model 2)	233	899	<10	NA	NA	NA
Human Herpes Viruses (HHVs) (Model 1)	233	786	<10	NA	NA	NA
Human Herpes Viruses (HHVs) (Model 2)	233	786	<10	NA	NA	NA
Miscellaneous Viral Infections (Model 1)	234	4072	<10	NA	NA	NA
Miscellaneous Viral Infections (Model 2)	234	4072	<10	NA	NA	NA
Upper Respiratory Tract Infections (URTIs) (Model 1)	232	21659	<10	NA	NA	NA
Upper Respiratory Tract Infections (URTIs) (Model 2)	232	21659	<10	NA	NA	NA
Lower Respiratory Tract Infection (LRTIs) (Model 1)	224	2801	<10	NA	NA	NA
Lower Respiratory Tract Infection (LRTIs) (Model 2)	224	2801	<10	NA	NA	NA
Skin/Subcutaneous Infections (Model 1)	226	6878	14	2.46805	1.43459	4.24601
Skin/Subcutaneous Infections (Model 2)	226	6878	14	2.38469	1.38584	4.10347
Supplementary Table 9k. Association of hospital-treated infections with vascular dementia risk in the Finnish multicohort sample (excluding vascular dementia cases recorded 10-yr post-infection)
Infection Category	Dementia (# cases)	Infection (# cases)	Infection w/Dementia (# cases)	Hazard Ratio	Lower CI (95%)	Upper CI (95%)
Influenza (Model 1)	2.46805	1.43459	4.24601	NA	NA	NA
Influenza (Model 2)	2.38469	1.38584	4.10347	NA	NA	NA
Human Herpes Viruses (HHVs) (Model 1)	2.46805	1.43459	4.24601	NA	NA	NA
Human Herpes Viruses (HHVs) (Model 2)	2.38469	1.38584	4.10347	NA	NA	NA
Miscellaneous Viral Infections (Model 1)	2.46805	1.43459	4.24601	NA	NA	NA
Miscellaneous Viral Infections (Model 2)	2.38469	1.38584	4.10347	NA	NA	NA
Upper Respiratory Tract Infections (URTIs) (Model 1)	2.46805	1.43459	4.24601	NA	NA	NA
Upper Respiratory Tract Infections (URTIs) (Model 2)	2.38469	1.38584	4.10347	NA	NA	NA
Lower Respiratory Tract Infection (LRTIs) (Model 1)	2.46805	1.43459	4.24601	NA	NA	NA
Lower Respiratory Tract Infection (LRTIs) (Model 2)	2.38469	1.38584	4.10347	NA	NA	NA
Skin/Subcutaneous Infections (Model 1)	2.46805	1.43459	4.24601	NA	NA	NA
Skin/Subcutaneous Infections (Model 2)	2.38469	1.38584	4.10347	NA	NA	NA
Supplementary Table 9l. Association of hospital-treated infections with vascular dementia risk in the Finnish multicohort sample (all vascular dementia cases)
Infection Category	Dementia (# cases)	Infection (# cases)	Infection w/Dementia (# cases)	Hazard Ratio	Lower CI (95%)	Upper CI (95%)
Influenza (Model 1)	234	1294	<10	NA	NA	NA
Influenza (Model 2)	234	1294	<10	NA	NA	NA
Human Herpes Viruses (HHVs) (Model 1)	234	981	<10	NA	NA	NA
Human Herpes Viruses (HHVs) (Model 2)	234	981	<10	NA	NA	NA
Miscellaneous Viral Infections (Model 1)	234	4414	<10	NA	NA	NA
Miscellaneous Viral Infections (Model 2)	234	4414	<10	NA	NA	NA
Upper Respiratory Tract Infections (URTIs) (Model 1)	234	22762	11	1.93743	1.05094	3.57168
Upper Respiratory Tract Infections (URTIs) (Model 2)	234	22762	11	1.90779	1.0352	3.51588
Lower Respiratory Tract Infection (LRTIs) (Model 1)	234	4012	16	4.63185	2.7733	7.73594
Lower Respiratory Tract Infection (LRTIs) (Model 2)	234	4012	16	4.59263	2.74881	7.67322
Skin/Subcutaneous Infections (Model 1)	234	8889	22	2.61564	1.68097	4.07001
Skin/Subcutaneous Infections (Model 2)	234	8889	22	2.50843	1.61149	3.90461
Model 1 results derived from Cox proportional hazards regression models adjusted for age, sex and socioeconomic status. Model 2 results derived from Cox proportional hazards regression models adjusted for covariates in Model 1 plus BMI, hypertension and diabetes. Statistical significance was defined at two-sided p<0.05 without adjustment for multiple comparisons.

## Sheet: Supplementary Table 10
Supplementary Table 10. SomaScan Inflammation and Immune Response Panel proteins
SOMAmer SeqID	Human Target Name	Human Target Description	UniProt ID	Gene ID	CV %
4563-61	PLCG1	1-phosphatidylinositol 4,5-bisphosphate phosphodiesterase gamma-1	P19174	PLCG1	8
10070-22	PLCG2	1-phosphatidylinositol 4,5-bisphosphate phosphodiesterase gamma-2	P16885	PLCG2	4.5
10361-25	OAS1	2'-5'-oligoadenylate synthase 1	P00973	OAS1	3.5
25941-4	OA synthetase	2'-5'-oligoadenylate synthetase like protein	Q15646	OASL	10.5
23665-35	PRS6A	26S protease regulatory subunit 6A	P17980	PSMC3	3
25456-73	PRS8	26S protease regulatory subunit 8	P62195	PSMC5	5.5
23672-10	PSMD6	26S proteasome non-ATPase regulatory subunit 6	Q15008	PSMD6	3.5
5230-99	HMGR	3-hydroxy-3-methylglutaryl-coenzyme A reductase	P04035	HMGCR	5
19483-16	KDSR	3-ketodihydrosphingosine reductase	Q06136	KDSR	13.5
4460-8	PDPK1	3-phosphoinositide-dependent protein kinase 1	O15530	PDPK1	4
19623-26	40S ribosomal protein SA	40S ribosomal protein SA	P08865	RPSA	3
25880-14	5-Lipoxygenase	5-Lipoxygenase	P09917	ALOX5	10
2682-68	HSP 60	60 kDa heat shock protein, mitochondrial	P10809	HSPD1	11.5
20999-12	RL5	60S ribosomal protein L5	P46777	RPL5	5.5
4160-49	MMP-2	72 kDa type IV collagenase	P08253	MMP2	4
16588-10	BiP	78 kDa glucose-regulated protein	P11021	HSPA5	23
3175-51	ATS13	A disintegrin and metalloproteinase with thrombospondin motifs 13	Q76LX8	ADAMTS13	4.5
5748-20	Acid ceramidase	Acid ceramidase	Q13510	ASAH1	4
19751-21	ADA	Adenosine deaminase	P00813	ADA	16
6077-63	CECR1	Adenosine deaminase CECR1	Q9NZK5	ADA2	4
11368-32	KAD2	Adenylate kinase 2, mitochondrial	P54819	AK2	11
5012-67	Myokinase, human	Adenylate kinase isoenzyme 1	P00568	AK1	4
4546-27	EMR2	Adhesion G protein-coupled receptor E2	Q9UHX3	ADGRE2	5
18893-26	GPR56	Adhesion G-protein coupled receptor G1	Q9Y653	ADGRG1	8
3554-24	Adiponectin	Adiponectin	Q15848	ADIPOQ	7.5
12433-8	ARL11	ADP-ribosylation factor-like protein 11	Q969Q4	ARL11	3
7922-5	Adrenomedullin	Adrenomedullin	P35318	ADM	3
4125-52	sRAGE	Advanced glycosylation end product-specific receptor, soluble	Q15109	AGER	5.5
3280-49	Aggrecan	Aggrecan core protein	P16112	ACAN	4
11480-1	Aldehyde dehydrogenase, class 3	Aldehyde dehydrogenase, dimeric NADP-preferring	P30838	ALDH3A1	3.5
18381-16	ALDH-E2	Aldehyde dehydrogenase, mitochondrial	P05091	ALDH2	6.5
8249-124	ALK	ALK tyrosine kinase receptor	Q9UM73	ALK	2
3580-25	a1-Antitrypsin	Alpha-1-antitrypsin	P01009	SERPINA1	7
21768-9	MGT5A	Alpha-1,6-mannosylglycoprotein 6-beta-N-acetylglucosaminyltransferase A	Q09328	MGAT5	3
10087-10	Alpha crystallin A chain	Alpha-crystallin A chain	P02489	CRYAA	3.5
11105-171	Alpha enolase	Alpha-enolase	P06733	ENO1	6.5
7823-22	SIA7B	Alpha-N-acetylgalactosaminide alpha-2,6-sialyltransferase 2	Q9UJ37	ST6GALNAC2	16
7927-16	SIA7E	Alpha-N-acetylgalactosaminide alpha-2,6-sialyltransferase 5	Q9BVH7	ST6GALNAC5	3.5
5183-53	AMPK a1b1g1	AMP Kinase (alpha1beta1gamma1)	Q13131|Q9Y478|P54619	PRKAA1|PRKAB1|PRKAG1	4
2970-60	AREG	Amphiregulin	P15514	AREG	4
21875-31	ZFAN3	AN1-type zinc finger protein 3	Q9H8U3	ZFAND3	3.5
2811-27	Angiopoietin-1	Angiopoietin-1	Q15389	ANGPT1	7.5
3773-15	sTie-2	Angiopoietin-1 receptor, soluble	Q02763	TEK	4
2602-2	Angiopoietin-2	Angiopoietin-2	O15123	ANGPT2	6
10714-7	ACE	Angiotensin-converting enzyme	P12821	ACE	9.5
3484-60	Angiotensinogen	Angiotensinogen	P01019	AGT	6.5
17163-117	Annexin III	Annexin A3	P12429	ANXA3	7
2750-3	Apo A-I	Apolipoprotein A-I	P02647	APOA1	6
6350-43	Apo C-II	Apolipoprotein C-II	P02655	APOC2	3
6461-54	Apo C-III	Apolipoprotein C-III	P02656	APOC3	5.5
2418-55	Apo E	Apolipoprotein E	P02649	APOE	13
5312-49	Apo E2	Apolipoprotein E (isoform E2)	P02649	APOE	6.5
9506-10	Apo L1	Apolipoprotein L1	O14791	APOL1	2.5
3412-7	Bcl-2	Apoptosis regulator Bcl-2	P10415	BCL2	3.5
9522-3	AIF	Apoptosis-inducing factor 1, mitochondrial	O95831	AIFM1	4
11363-58	AQP4	Aquaporin-4	P55087	AQP4	4.5
5867-60	ARGI1	Arginase-1	P05089	ARG1	3
17752-24	Arginase	Arginase-2, mitochondrial	P78540	ARG2	3
2939-10	Artemin	Artemin	Q5T4W7	ARTN	3
21951-32	ARNT	Aryl hydrocarbon receptor nuclear translocator	P27540	ARNT	4.5
9898-161	ARI1A	AT-rich interactive domain-containing protein 1A	O14497	ARID1A	10.5
3346-72	AURKB	Aurora kinase B	Q96GD4	AURKB	10.5
12597-68	Autophagy protein 5	Autophagy protein 5	Q9H1Y0	ATG5	6
15674-3	CD79A	B-cell antigen receptor complex-associated protein alpha chain	P11912	CD79A	3.5
6351-55	CD79B	B-cell antigen receptor complex-associated protein beta chain	P40259	CD79B	5.5
19225-11	BLNK	B-cell linker protein	Q8WV28	BLNK	2.5
13111-79	BCL6	B-cell lymphoma 6 protein	P41182	BCL6	3.5
8768-4	Bcl-10	B-cell lymphoma/leukemia 10	O95999	BCL10	2.5
10046-55	cIAP-1	Baculoviral IAP repeat-containing protein 2	Q13490	BIRC2	4.5
4973-18	cIAP-2	Baculoviral IAP repeat-containing protein 3	Q13489	BIRC3	4
3472-40	Survivin	Baculoviral IAP repeat-containing protein 5	O15392	BIRC5	8
10078-5	BAG3	BAG family molecular chaperone regulator 3	O95817	BAG3	3.5
8858-21	BATF3	Basic leucine zipper transcriptional factor ATF-like 3	Q9NR55	BATF3	2.5
4423-77	BCL2-like 1 protein	Bcl-2-like protein 1	Q07817	BCL2L1	17
21528-12	BMF	Bcl-2-modifying factor	Q96LC9	BMF	3
3413-50	BFL1	Bcl-2-related protein A1	Q16548	BCL2A1	3.5
7045-4	BNIP3	BCL2/adenovirus E1B 19 kDa protein-interacting protein 3	Q12983	BNIP3	2.5
10425-3	B4GT5	Beta-1,4-galactosyltransferase 5	O43286	B4GALT5	3
8288-27	b2-Glycoprotein I	Beta-2-glycoprotein 1	P02749	APOH	12.5
10574-10	b2-Microglobulin	Beta-2-microglobulin	P61769	B2M	4.5
3347-9	BARK1	beta-adrenergic receptor kinase 1	P25098	GRK2	6
10000-28	CRBB2	Beta-crystallin B2	P43320	CRYBB2	3
13397-88	HBD-2	Beta-defensin 4A	O15263	DEFB4A	7
23176-17	Beta-dystroglycan	Beta-dystroglycan	Q14118	DAG1	4
10554-23	BGAL	Beta-galactosidase	P16278	GLB1	44
6035-2	SIAT1	Beta-galactoside alpha-2,6-sialyltransferase 1	P15907	ST6GAL1	4
15562-24	BGLR	Beta-glucuronidase	P08236	GUSB	4.5
5801-72	b-NGF	beta-nerve growth factor	P01138	NGF	5
18321-38	MTDC	Bifunctional methylenetetrahydrofolate dehydrogenase/cyclohydrolase, mitochondrial	P13995	MTHFD2	5.5
23666-35	PUR9	Bifunctional purine biosynthesis protein PURH	P31939	ATIC	2.5
13690-26	BGN	Biglycan	P21810	BGN	5.5
8946-38	NR1H4	Bile acid receptor	Q96RI1	NR1H4	5.5
15666-21	BMP-2	Bone morphogenetic protein 2	P12643	BMP2	3.5
15667-39	BMP-4	Bone morphogenetic protein 4	P12644	BMP4	4
3736-60	BMP-6	Bone morphogenetic protein 6	P22004	BMP6	4.5
21433-3	BT3A2	Butyrophilin subfamily 3 member A2	P78410	BTN3A2	8.5
3519-3	TARC	C-C motif chemokine 17	Q92583	CCL17	3
4922-13	MIP-3b	C-C motif chemokine 19	Q99731	CCL19	3
2578-67	MCP-1	C-C motif chemokine 2	P13500	CCL2	5.5
2468-62	MIP-3a	C-C motif chemokine 20	P78556	CCL20	3
2516-57	6Ckine	C-C motif chemokine 21	O00585	CCL21	3.5
22993-9	MDC	C-C motif chemokine 22	O00626	CCL22	5
4128-27	Eotaxin-2	C-C motif chemokine 24	O00175	CCL24	4.5
3040-59	MIP-1a	C-C motif chemokine 3	P10147	CCL3	3.5
2783-18	LD78-beta	C-C motif chemokine 3-like 1	P16619	CCL3L1	11.5
5480-49	RANTES	C-C motif chemokine 5	P13501	CCL5	8
22969-12	MCP-3	C-C motif chemokine 7	P80098	CCL7	3
13748-4	MCP-2	C-C motif chemokine 8	P80075	CCL8	4
4337-49	CRP	C-reactive protein	P02741	CRP	7
11187-11	CL12A	C-type lectin domain family 12 member A	Q5QGZ9	CLEC12A	4.5
8853-2	CLC4A	C-type lectin domain family 4 member A	Q9UMR7	CLEC4A	5
7752-31	CLC4D	C-type lectin domain family 4 member D	Q8WXI8	CLEC4D	8
10781-19	CLC4G	C-type lectin domain family 4 member G	Q6UXB4	CLEC4G	3
3603-60	CLC7A	C-type lectin domain family 7 member A	Q9BXN2	CLEC7A	3.5
4141-79	IP-10	C-X-C motif chemokine 10	P02778	CXCL10	4.5
3038-9	I-TAC	C-X-C motif chemokine 11	O14625	CXCL11	6
13701-2	BLC	C-X-C motif chemokine 13	O43927	CXCL13	4.5
5730-60	BRAK	C-X-C motif chemokine 14	O95715	CXCL14	2.5
2979-8	ENA-78	C-X-C motif chemokine 5	P42830	CXCL5	3.5
3495-15	GCP-2	C-X-C motif chemokine 6	P80162	CXCL6	5
9188-119	MIG	C-X-C motif chemokine 9	Q07325	CXCL9	3.5
5735-54	C1GLC	C1GALT1-specific chaperone 1	Q96EU7	C1GALT1C1	3.5
18429-10	Cadherin E	Cadherin-1	P12830	CDH1	8.5
16613-3	CAD17	Cadherin-17	Q12864	CDH17	3
8222-49	CDHR3	Cadherin-related family member 3	Q6ZTQ4	CDHR3	4
13465-5	CCP1	Calcipressin-1	P53805	RCAN1	4
20423-40	CIB1	Calcium and integrin-binding protein 1	Q99828	CIB1	3.5
25273-80	Caldesmon	Caldesmon	Q05682	CALD1	11.5
24217-2	Calgranulin A	Calgranulin A	P05109	S100A8	4.5
22116-9	CREM	cAMP-responsive element modulator	Q03060	CREM	3.5
5255-22	PDE4D	cAMP-specific 3',5'-cyclic phosphodiesterase 4D	Q08499	PDE4D	6
7189-55	CHST3	Carbohydrate sulfotransferase 3	Q7LGC8	CHST3	3
3798-71	Carbonic anhydrase 9	Carbonic anhydrase 9	Q16790	CA9	5
5225-50	CK2-A1:B	Casein kinase II 2-alpha:2-beta heterotetramer	P68400|P67870	CSNK2A1|CSNK2B	7.5
5226-36	CK2-A2:B	Casein kinase II 2-alpha':2-beta heterotetramer	P19784|P67870	CSNK2A2|CSNK2B	9
3427-63	CSK21	Casein kinase II subunit alpha	P68400	CSNK2A1	3
11405-150	CARD9	Caspase recruitment domain-containing protein 9	Q9H257	CARD9	8
5340-24	Caspase-10:region 1	Caspase-10:region 1	Q92851	CASP10	3
21450-333	Caspase-10:region 2	Caspase-10:region 2	Q92851	CASP10	5.5
3593-72	Caspase-3	Caspase-3	P42574	CASP3	9
18158-45	Caspase-8	Caspase-8	Q14790	CASP8	8
3488-64	Catalase	Catalase	P04040	CAT	6.5
25283-2	CTNA3	Catenin alpha-3	Q9UI47	CTNNA3	3.5
9842-2	b-Catenin	Catenin beta-1	P35222	CTNNB1	2.5
5508-62	Cathepsin D	Cathepsin D	P07339	CTSD	11
8644-46	Cathepsin H	Cathepsin H	P09668	CTSH	7.5
9457-3	CAV2	Caveolin-2	P51636	CAV2	6.5
18874-66	CEBPA	CCAAT/enhancer-binding protein alpha	P49715	CEBPA	3.5
21208-163	CEBPE	CCAAT/enhancer-binding protein epsilon	Q15744	CEBPE	3
3029-52	DC-SIGN	CD209 antigen	Q9NNX6	CD209	3
5721-1	CD226	CD226 antigen	Q15762	CD226	3.5
5412-53	CD27	CD27 antigen	P26842	CD27	8
20521-83	CD28	CD28	P10747	CD28	6.5
3534-14	CD40 ligand, soluble	CD40 ligand	P29965	CD40LG	5.5
9283-8	CD44	CD44 antigen	P16070	CD44	2.5
10480-33	CD59	CD59 glycoprotein	P13987	CD59	3
20519-7	CD6	CD6	P30203	CD6	4.5
5807-77	CD70	CD70 antigen	P32970	CD70	3
19612-3	CD81	CD81 antigen	P60033	CD81	2.5
5065-8	CD83	CD83 antigen	Q01151	CD83	8.5
21128-2	CDK2	CDK2	P24941	CDK2	5.5
9840-2	Cdc42Hs	Cell division control protein 42 homolog	P60953	CDC42	5
6123-69	p53	Cellular tumor antigen p53	P04637	TP53	4.5
17453-34	Ceruloplasmin	Ceruloplasmin	P00450	CP	11
13067-5	KGP1B	cGMP-dependent protein kinase 1, beta isozyme	Q13976	PRKG1	2.5
5013-2	NCC27	Chloride intracellular channel protein 1	O00299	CLIC1	7.5
15514-26	Pseudocholinesterase	Cholinesterase	P06276	BCHE	5
13027-20	CBX7	Chromobox protein homolog 7	O95931	CBX7	3
14005-2	CHD7	Chromodomain-helicase-DNA-binding protein 7	Q9P2D1	CHD7	2
3028-36	Ck-b-8-1	Ck-beta-8-1	P55773	CCL23	8
13711-10	CLH1	Clathrin heavy chain 1	Q00610	CLTC	3
21853-3	CLC1A	CLEC-1	Q8NC01	CLEC1A	12.5
4542-24	Clusterin	Clusterin	P10909	CLU	6.5
5657-28	SIA4A	CMP-N-acetylneuraminate-beta-galactosamide-alpha-2,3-sialyltransferase 1	Q11201	ST3GAL1	3.5
3184-25	Coagulation Factor VII	Coagulation factor VII	P08709	F7	8.5
13499-30	Coagulation Factor VIII	Coagulation Factor VIII	P00451	F8	5
16927-9	Coagulation factor XIII	Coagulation factor XIII	P00488|P05160	F13A1|F13B	5
3234-23	URB	Coiled-coil domain-containing protein 80	Q76M96	CCDC80	3.5
11140-56	CO1A1:C-term propeptide	Collagen alpha-1(I) chain:C-term propeptide	P02452	COL1A1	4
13484-69	CO1A1:N-term propeptide	Collagen alpha-1(I) chain:N-term propeptide	P02452	COL1A1	4
22047-46	CO5A1	Collagen alpha-1(V) chain	P20908	COL5A1	3.5
15569-15	Collagen II	Collagen Type II	P02458	COL2A1	3
18880-81	Collagen Type III	Collagen Type III	P02461	COL3A1	6
12509-115	COMD1	COMM domain-containing protein 1	Q8N668	COMMD1	3
2753-2	C1q	Complement C1q subcomponent	P02745|P02746|P02747	C1QA|C1QB|C1QC	10.5
14100-63	C1QC	Complement C1q subcomponent subunit C	P02747	C1QC	5.5
3285-23	C1r	Complement C1r subcomponent	P00736	C1R	12.5
20203-45	C1s	Complement C1s subcomponent	P09871	C1S	4.5
3186-2	C2	Complement C2	P06681	C2	6
2754-50	C3	Complement C3	P01024	C3	13
4481-34	C4	Complement C4	P0C0L4|P0C0L5	C4A|C4B	8.5
2381-52	C5	Complement C5	P01031	C5	3
4482-66	C5b, 6 Complex	Complement C5b-C6 complex	P01031|P13671	C5|C6	7
4127-75	C6	Complement component C6	P13671	C6	8
13731-14	C7	Complement component C7	P10643	C7	4
2429-27	C8	Complement component C8	P07357|P07358|P07360	C8A|C8B|C8G	17
14708-59	CO8G	Complement component C8 gamma chain	P07360	C8G	10
13722-105	C9	Complement component C9	P02748	C9	5
5069-9	DAF	Complement decay-accelerating factor	P08174	CD55	5
4129-72	Factor B	Complement factor B	P00751	CFB	3.5
13678-169	Factor D	Complement factor D	P00746	CFD	4.5
4159-130	Factor H	Complement factor H	P08603	CFH	6.5
15468-14	FHR1	Complement factor H-related protein 1	Q03591	CFHR1	4.5
15584-9	FHR2	Complement factor H-related protein 2	P36980	CFHR2	4.5
16836-1	FHR3	Complement factor H-related protein 3	Q02985	CFHR3	3
6471-53	FHR4	Complement factor H-related protein 4	Q92496	CFHR4	6
3666-17	complement factor H-related 5	Complement factor H-related protein 5	Q9BXR6	CFHR5	7.5
2567-5	Factor I	Complement factor I	P05156	CFI	6.5
19556-12	Complement receptor type 1	Complement receptor type 1	P17927	CR1	2.5
15570-99	Complement receptor type 2	Complement receptor type 2	P20023	CR2	5
2975-19	CTGF	Connective tissue growth factor	P29279	CCN2	3.5
20586-18	CNTN3	Contactin-3	Q9P232	CNTN3	3.5
6965-19	CNTP2	Contactin-associated protein-like 2	Q9UHC6	CNTNAP2	2.5
24725-4	CSN5	COP9 signalosome complex subunit 5	Q92905	COPS5	12
7085-81	CDSN	Corneodesmosin	Q15517	CDSN	4.5
21967-20	DHI1	Corticosteroid 11-beta-dehydrogenase isozyme 1	P28845	HSD11B1	4.5
4890-10	ACTH	Corticotropin	P01189	POMC	3.5
11204-80	CXAR	Coxsackievirus and adenovirus receptor	P78310	CXADR	4
13614-6	CREB-binding protein	CREB-binding protein	Q92793	CREBBP	3
6565-68	CDCP1	CUB domain-containing protein 1	Q9H5V8	CDCP1	3.5
7245-2	CELF2	CUGBP Elav-like family member 2	O95319	CELF2	5
17797-1	CUL1	Cullin-1	Q13616	CUL1	3.5
22075-16	ATF3	Cyclic AMP-dependent transcription factor ATF-3	P18847	ATF3	3.5
11277-23	ATF6A	Cyclic AMP-dependent transcription factor ATF-6 alpha	P18850	ATF6	3
15319-226	CCNA1	Cyclin-A1	P78396	CCNA1	3.5
3422-4	CDK1/cyclin B	Cyclin-dependent kinase 1:G2/mitotic-specific cyclin-B1 complex	P06493|P14635	CDK1|CCNB1	3
9874-28	p15-INK4b	Cyclin-dependent kinase 4 inhibitor B	P42772	CDKN2B	5
12521-3	CDN2C	Cyclin-dependent kinase 4 inhibitor C	P42773	CDKN2C	8
18291-8	p21	Cyclin-dependent kinase inhibitor 1	P38936	CDKN1A	5.5
3719-2	p27Kip1	Cyclin-dependent kinase inhibitor 1B	P46527	CDKN1B	4
10086-39	CBS	Cystathionine beta-synthase	P35520	CBS	3.5
5459-33	CYTN	Cystatin-SN	P01037	CST1	7
7717-95	CFTR	Cystic fibrosis transmembrane conductance regulator	P13569	CFTR	3
2943-5	Cytochrome P450 3A4	Cytochrome P450 3A4	P08684	CYP3A4	7
2634-2	IL-2 sRg	Cytokine receptor common subunit gamma	P31785	IL2RG	3
13694-24	TSLP R	Cytokine receptor-like factor 2	Q9HC73	CRLF2	4
21430-4	cPLA2-alpha	Cytosolic phospholipase A2 alpha	P47712	PLA2G4A	4.5
11288-26	5NTC	Cytosolic purine 5'-nucleotidase	P49902	NT5C2	3.5
3022-4	CTLA-4	Cytotoxic T-lymphocyte protein 4	P16410	CTLA4	5.5
13955-33	DAPK1	Death-associated protein kinase 1	P53355	DAPK1	3.5
2666-53	Bone proteoglycan II	Decorin	P07585	DCN	4
16785-45	HD-5	Defensin-5	Q01523	DEFA5	4.5
11303-7	SAMH1	Deoxynucleoside triphosphate triphosphohydrolase SAMHD1	Q9Y3Z3	SAMHD1	3.5
13393-46	DERL1	Derlin-1	Q9BUN8	DERL1	4.5
2976-58	Desmoglein-1	Desmoglein-1	Q02413	DSG1	16
9859-180	SSAT-1	Diamine acetyltransferase 1	P21673	SAT1	2.5
14090-23	DEFI6	Differentially expressed in FDCP 6 homolog	Q9H4E7	DEF6	4
9823-2	DYR	Dihydrofolate reductase	P00374	DHFR	3.5
13730-18	CATC	Dipeptidyl peptidase 1	P53634	CTSC	5
8882-1	ADAM 17:CD	Disintegrin and metalloproteinase domain-containing protein 17:Cytoplasmic domain	P78536	ADAM17	5
8959-61	ADAM 17:ECD	Disintegrin and metalloproteinase domain-containing protein 17:Extracellular domain	P78536	ADAM17	4.5
19119-10	DDIT3	DNA damage-inducible transcript 3 protein	P35638	DDIT3	5
17817-22	DDIT4	DNA damage-inducible transcript 4 protein	Q9NX09	DDIT4	6.5
21210-33	DPOLB	DNA polymerase beta	P06746	POLB	4.5
12535-2	XRCC1	DNA repair protein XRCC1	P18887	XRCC1	5
9886-28	XRCC4	DNA repair protein XRCC4	Q13426	XRCC4	4
9947-22	TOPB1	DNA topoisomerase 2-binding protein 1	Q92547	TOPBP1	3
24958-3	RFX5	DNA-binding protein RFX5	P48382	RFX5	4.5
11319-106	MRE11	Double-strand break repair protein MRE11	P49959	MRE11	3.5
11615-16	DAPP1	Dual adapter for phosphotyrosine and 3-phosphotyrosine and 3-phosphoinositide	Q9UN19	DAPP1	10.5
2864-2	MEK1	Dual specificity mitogen-activated protein kinase kinase 1	Q02750	MAP2K1	6
17175-5	MP2K6	Dual specificity mitogen-activated protein kinase kinase 6	P52564	MAP2K6	5.5
10035-6	DUS4	Dual specificity protein phosphatase 4	Q13115	DUSP4	3
11572-4	DYN2	Dynamin-2	P50570	DNM2	6
13698-28	K319L	Dyslexia-associated protein KIAA0319-like protein	Q8IZA0	KIAA0319L	3.5
3470-1	sE-Selectin	E-selectin	P16581	SELE	4.5
12934-1	HERC5	E3 ISG15--protein ligase HERC5	Q9UII4	HERC5	4
12551-3	ITCH	E3 ubiquitin-protein ligase Itchy homolog	Q96J02	ITCH	7
4245-80	MDM2	E3 ubiquitin-protein ligase Mdm2	Q00987	MDM2	3
10505-12	RNF43	E3 ubiquitin-protein ligase RNF43	Q68DV7	RNF43	3
16618-7	CD69	Early activation antigen CD69	Q07108	CD69	6.5
9901-28	EGLN1	Egl nine homolog 1	Q9GZT9	EGLN1	4.5
2714-78	EMAP-2	Endothelial monocyte-activating polypeptide 2	Q12904	AIMP1	8.5
6495-14	Endothelin 1	Endothelin-1	P05305	EDN1	3
12764-3	ELMO1	Engulfment and cell motility protein 1	Q92556	ELMO1	3
24914-10	EZH2	Enhancer of zeste homolog 2	Q15910	EZH2	4
5741-55	ECP	Eosinophil cationic protein	P12724	RNASE3	5.5
5301-7	Eotaxin	Eotaxin	P51671	CCL11	4.5
11949-25	EGF:CD	Epidermal growth factor:Cytoplasmic domain	P01133	EGF	4
5509-7	EGF:ECD	Epidermal growth factor:Extracellular domain	P01133	EGF	10
5813-58	Epo	Erythropoietin	P01588	EPO	4
8328-9	EKI1	Ethanolamine kinase 1	Q9HBU6	ETNK1	2.5
18829-4	IF4A1	Eukaryotic initiation factor 4A-I	P60842	EIF4A1	8
24979-17	EIF3B	Eukaryotic translation initiation factor 3 subunit B	P55884	EIF3B	5.5
25287-7	IF4G1	Eukaryotic translation initiation factor 4 gamma 1	Q04637	EIF4G1	4
19263-147	IF4E	Eukaryotic translation initiation factor 4E	P06730	EIF4E	10
17372-5	4EBP1	Eukaryotic translation initiation factor 4E-binding protein 1	Q13541	EIF4EBP1	2.5
5888-29	eIF-5A-1	Eukaryotic translation initiation factor 5A-1	P63241	EIF5A	4.5
5660-51	SOD3	Extracellular superoxide dismutase [Cu-Zn]	P08294	SOD3	4
9074-6	CE004	Fatty acid hydroxylase domain-containing protein 2	Q96IV6	FAXDC2	4.5
4440-15	FCRL3	Fc receptor-like protein 3	Q96P31	FCRL3	3
12599-10	URP2	Fermitin family homolog 3	Q86UX7	FERMT3	7.5
13724-27	FGF-19	Fibroblast growth factor 19	O95750	FGF19	5
3025-50	bFGF	Fibroblast growth factor 2	P09038	FGF2	3.5
3807-1	FGF23	Fibroblast growth factor 23	Q9GZV9	FGF23	5
3065-65	FGF-5	Fibroblast growth factor 5	P12034	FGF5	3.5
14031-18	FGF7	Fibroblast growth factor 7	P21781	FGF7	3.5
3809-1	FGFR-3:CD	Fibroblast growth factor receptor 3:Cytoplasmic domain	P22607	FGFR3	4
13669-6	FGFR-3:ECD	Fibroblast growth factor receptor 3:Extracellular domain	P22607	FGFR3	10.5
19635-69	FGL2	Fibroleukin	Q14314	FGL2	8.5
4131-72	Fibronectin	Fibronectin	P02751	FN1	16.5
15585-304	fibulin 5	Fibulin-5	Q9UBX5	FBLN5	5
14077-6	Ficolin-3	Ficolin-3	O75636	FCN3	3.5
21357-12	FBLI1	Filamin-binding LIM protein 1	Q8WUP2	FBLIM1	8.5
21577-35	FKBP5	FK506-binding protein 5	Q13451	FKBP5	3.5
4986-59	FAK1	Focal adhesion kinase 1	Q05397	PTK2	4.5
14051-54	FOXC2	Forkhead box protein C2	Q99958	FOXC2	3
10056-5	FOXM1	Forkhead box protein M1	Q08050	FOXM1	3
22055-31	FOXO1A	Forkhead box protein O1A	Q12778	FOXO1	3.5
11540-37	FOXO3A	Forkhead box protein O3	O43524	FOXO3	2.5
24935-62	FOXP1	Forkhead box protein P1	Q9H334	FOXP1	2.5
22148-135	FOXP3	Forkhead box protein P3	Q9BZS1	FOXP3	7.5
9213-24	FTCD	Formimidoyltransferase-cyclodeaminase	O95954	FTCD	27
22146-20	FOSL2	Fos-related antigen 2	P15408	FOSL2	3
2827-23	Fractalkine/CX3CL-1	Fractalkine	P78423	CX3CL1	16
18185-118	ALDOB	Fructose-bisphosphate aldolase B	P05062	ALDOB	3
9121-28	FUT2	Galactoside 2-alpha-L-fucosyltransferase 2	Q10981	FUT2	2.5
15390-3	Galanin	Galanin	P22466	GAL	7.5
8046-9	Galectin-1	Galectin-1	P09382	LGALS1	5
9197-4	LEG9	Galectin-9	O00182	LGALS9	5.5
9370-69	GGH	Gamma-glutamyl hydrolase	Q92820	GGH	4
23624-34	PEN2	Gamma-secretase subunit PEN-2	Q9NZ42	PSENEN	3.5
4775-34	Gelsolin	Gelsolin	P06396	GSN	6.5
13609-11	GTF2I	General transcription factor II-I	P78347	GTF2I	3.5
5822-22	GDNF	Glial cell line-derived neurotrophic factor	P39905	GDNF	2.5
3034-1	GFAP	Glial fibrillary acidic protein	P14136	GFAP	2.5
19297-4	G6PD	Glucose-6-phosphate 1-dehydrogenase	P11413	G6PD	3.5
7849-3	Glutaminyl cyclase	Glutaminyl-peptide cyclotransferase	Q16769	QPCT	5
15395-15	GST M1-1	Glutathione S-transferase Mu 1	P09488	GSTM1	4.5
13576-15	Glutathione S-transferase Pi	Glutathione S-transferase P	P09211	GSTP1	2
19230-12	GSTT1	Glutathione S-transferase theta-1	P30711	GSTT1	3
24050-26	GSK-3 beta	Glycogen synthase kinase-3 beta	P49841	GSK3B	4.5
19254-125	GMPR1	GMP reductase 1	P36959	GMPR	5.5
8952-65	G-CSF	Granulocyte colony-stimulating factor	P09919	CSF3	2.5
2719-3	G-CSF-R	Granulocyte colony-stimulating factor receptor	Q99062	CSF3R	7.5
4697-59	GM-CSF	Granulocyte-macrophage colony-stimulating factor	P04141	CSF2	4
10438-19	CSF2R	Granulocyte-macrophage colony-stimulating factor receptor subunit alpha	P15509	CSF2RA	3.5
13712-104	granzyme A	Granzyme A	P12544	GZMA	7
4133-54	Granzyme B	Granzyme B	P10144	GZMB	4.5
3148-49	Gro-b	Gro-beta	P19875	CXCL2	5.5
2985-35	Gro-a	Growth-regulated alpha protein	P09341	CXCL1	4
2752-62	BMP-14	Growth/differentiation factor 5	P43026	GDF5	13.5
7113-1	GRPE1	GrpE protein homolog 1, mitochondrial	Q9HAV7	GRPEL1	6
4282-3	RAN	GTP-binding nuclear protein Ran	P62826	RAN	5.5
18900-37	H-ras (WT)	GTPase HRas	P01112	HRAS	2.5
20073-22	K-ras	GTPase KRas	P01116	KRAS	7
10531-18	RASN	GTPase NRas	P01111	NRAS	4
9830-109	VAV3	Guanine nucleotide exchange factor VAV3	Q9UKW4	VAV3	3.5
18282-1	GBG11	Guanine nucleotide-binding protein G(I)/G(S)/G(O) subunit gamma-11	P61952	GNG11	10.5
25253-17	GNAS	Guanine nucleotide-binding protein G(s) subunit alpha isoforms	Q5JWF2|P63092	GNAS|GNAS	4.5
15326-64	GBP1	Guanylate-binding protein 1	P32455	GBP1	6.5
3054-3	Haptoglobin, Mixed Type	Haptoglobin	P00738	HP	5.5
7905-30	HPT	Haptoglobin isoform 2	P00738	HP	7
12041-33	HS71L	Heat shock 70 kDa protein 1-like	P34931	HSPA1L	9
6563-78	HSP 70	Heat shock 70 kDa protein 1A	P0DMV8	HSPA1A	3.5
20213-82	HSP76	Heat shock 70 kDa protein 6	P17066	HSPA6	3
17704-74	HS105	Heat shock protein 105 kDa	Q92598	HSPH1	3
11103-24	HSP 27	Heat shock protein beta-1	P04792	HSPB1	5
5467-15	HSP 90b	Heat shock protein HSP 90-beta	P08238	HSP90AB1	5.5
21439-37	HCLS1	Hematopoietic lineage cell-specific protein	P14317	HCLS1	4
17398-55	HO-1	Heme oxygenase 1	P09601	HMOX1	4
4915-64	Hemoglobin	Hemoglobin	P69905|P68871	HBA1|HBB	13
17137-160	Beta-globin	Hemoglobin subunit beta	P68871	HBB	5.5
2768-56	Hemopexin	Hemopexin	P02790	HPX	6
5604-30	HPSE	Heparanase	Q9Y251	HPSE	3
14094-29	HB-EGF	Heparin-binding EGF-like growth factor	Q99075	HBEGF	4
21340-38	HLF	Hepatic leukemia factor	Q16534	HLF	4
11481-25	TIMD3	Hepatitis A virus cellular receptor 2	Q8TDQ0	HAVCR2	4
2681-23	HGF	Hepatocyte growth factor	P14210	HGF	4
11814-29	Met	Hepatocyte growth factor receptor	P08581	MET	3
11193-27	HNF1A	Hepatocyte nuclear factor 1-alpha	P20823	HNF1A	3
8953-47	HDGF	Hepatoma-derived growth factor	P51858	HDGF	4
14309-8	HNRH1	Heterogeneous nuclear ribonucleoprotein H	P31943	HNRNPH1	6.5
5351-52	hnRNP A2/B1	Heterogeneous nuclear ribonucleoproteins A2/B1	P22626	HNRNPA2B1	4
9254-18	FCERA	High affinity immunoglobulin epsilon receptor subunit alpha	P12319	FCER1A	34
3312-64	FCGR1	High affinity immunoglobulin gamma Fc receptor I	P12314	FCGR1A	3.5
3477-63	TrkA	High affinity nerve growth factor receptor	P04629	NTRK1	3.5
2524-56	HMG-1	High mobility group protein B1	P09429	HMGB1	11.5
23178-95	HNMT	Histamine N-methyltransferase	P50135	HNMT	3
11536-9	MYSM1	Histone H2A deubiquitinase MYSM1	Q5VVJ2	MYSM1	3
11402-17	KMT2C	Histone-lysine N-methyltransferase 2C	Q8NEZ4	KMT2C	5.5
13623-4	MLL2	Histone-lysine N-methyltransferase 2D	O14686	KMT2D	5
5843-60	NG36	Histone-lysine N-methyltransferase EHMT2	Q96KQ7	EHMT2	3
12647-52	SETD2	Histone-lysine N-methyltransferase SETD2	Q9BYW2	SETD2	4
19636-23	HLA-G	HLA class I histocompatibility antigen, alpha chain G	P17693	HLA-G	3.5
7757-5	DQA2	HLA class II histocompatibility antigen, DQ alpha 2 chain	P01906	HLA-DQA2	3
21797-4	HLA-C	HLA-C	P10321	HLA-C	8
5584-21	Holo-TC II	Holo-Transcobalamin-2	P20062	TCN2	4
22476-115	HXD4	Homeobox protein Hox-D4	P09016	HOXD4	7.5
20183-48	MEOX1	Homeobox protein MOX-1	P50221	MEOX1	2.5
9779-63	HERP2	Homocysteine-responsive endoplasmic reticulum-resident ubiquitin-like domain member 2 protein	Q9BSE4	HERPUD2	6
2625-53	HSP 90a	Hsp90alpha	P07900	HSP90AA1	4
3196-6	HPLN1	Hyaluronan and proteoglycan link protein 1	P10915	HAPLN1	3
21497-32	HYOU1	Hypoxia up-regulated protein 1	Q9Y4L1	HYOU1	3
21976-4	IKK-gamma	I-kappa-B kinase gamma	Q9Y6K9	IKBKG	5.5
20071-53	IKB-epsilon	I-kappa-B-epsilon	O00221	NFKBIE	22
5061-27	B7-H2	ICOS ligand	O75144	ICOSLG	5.5
13230-174	IgG2, Kappa	Ig gamma-2, Kappa	P01859	IGHG2	4.5
2744-57	IgG	Immunoglobulin G	P01857	IGHG1	8.5
6485-59	IGLL1	Immunoglobulin lambda-like polypeptide 1	P15814	IGLL1	5
3069-52	IgM	Immunoglobulin M	P01871	IGHM	5.5
19587-12	IMA5	Importin subunit alpha-5	P52294	KPNA1	7
3887-90	IMB1	Importin subunit beta-1	Q14974	KPNB1	7
7890-68	DPP10	Inactive dipeptidyl peptidase 10	Q8N608	DPP10	3.5
10396-6	Mcl-1	Induced myeloid leukemia cell differentiation protein Mcl-1	Q07820	MCL1	6
24940-3	IKK-beta	Inhibitor of nuclear factor kappa B kinase beta subunit	O14920	IKBKB	3.5
4883-56	Insulin	Insulin	P01308	INS	5.5
4232-19	IGF-I sR	Insulin-like growth factor 1 receptor	P08069	IGF1R	8.5
8406-17	IGF-I	Insulin-like growth factor I	P05019	IGF1	5.5
2571-12	IGFBP-3	Insulin-like growth factor-binding protein 3	P17936	IGFBP3	4.5
21903-6	Integrin aLb2	Integrin alpha L beta 2	P20701|P05107	ITGAL|ITGB2	4
20187-10	Integrin aVb3	Integrin alpha V beta 3	P06756|P05106	ITGAV|ITGB3	4.5
21979-12	Integrin a6	Integrin alpha-6	P23229	ITGA6	3.5
3739-72	gpIIbIIIa	Integrin alpha-IIb: beta-3 complex	P08514|P05106	ITGA2B|ITGB3	7
21981-2	Integrin alpha-M	Integrin alpha-M	P11215	ITGAM	3.5
4917-62	Integrin aVb5	Integrin alpha-V: beta-5 complex	P06756|P18084	ITGAV|ITGB5	2.5
7755-37	ITB5	Integrin beta-5	P18084	ITGB5	5
7737-76	ITB6	Integrin beta-6	P18564	ITGB6	4
4342-10	sICAM-1	Intercellular adhesion molecule 1	P05362	ICAM1	5.5
18389-11	IFNA1	Interferon alpha-1/13	P01562	IFNA1	3
3497-13	IFN-aA	Interferon alpha-2	P01563	IFNA2	5.5
9183-7	IFN-a/b R1	Interferon alpha/beta receptor 1	P17181	IFNAR1	5
14127-240	IFN-b	Interferon beta	P01574	IFNB1	3
15346-31	IFN-g	Interferon gamma	P01579	IFNG	10
5825-49	IFN-g R1	Interferon gamma receptor 1	P15260	IFNGR1	3.5
7192-37	CRF2-12	Interferon lambda receptor 1	Q8IU57	IFNLR1	3
5713-9	IFN-lambda 3	Interferon lambda-3	Q8IZI9	IFNL3	4
17151-84	IRF-3	Interferon regulatory factor 3	Q14653	IRF3	4.5
19564-61	IRF4	Interferon regulatory factor 4	Q15306	IRF4	2.5
25460-36	IRF5	Interferon regulatory factor 5	Q13568	IRF5	6
9999-1	IRF6	Interferon regulatory factor 6	O14896	IRF6	4.5
22065-32	IRF8	Interferon regulatory factor 8	Q02556	IRF8	5
17460-51	Mx1	Interferon-induced GTP-binding protein Mx1	P20591	MX1	8
20195-13	IFIH1	Interferon-induced helicase C domain-containing protein 1	Q9BYX4	IFIH1	3.5
9853-3	IFIT2	Interferon-induced protein with tetratricopeptide repeats 2	P09913	IFIT2	4.5
13642-90	CIG49	Interferon-induced protein with tetratricopeptide repeats 3	O14879	IFIT3	3.5
12665-16	ILF2	Interleukin enhancer-binding factor 2	Q12905	ILF2	3
4851-25	IL-1a	Interleukin-1 alpha	P01583	IL1A	3
3037-62	IL-1b	Interleukin-1 beta	P01584	IL1B	7.5
5353-89	IL-1Ra	Interleukin-1 receptor antagonist protein	P18510	IL1RN	2.5
2991-9	IL-1 sRI	Interleukin-1 receptor type 1	P14778	IL1R1	6.5
5666-64	IL-1 sRII	Interleukin-1 receptor type 2	P27930	IL1R2	2
18162-167	IRAK4	Interleukin-1 receptor-associated kinase 4	Q9NWZ3	IRAK4	4.5
4234-8	IL-1 R4	Interleukin-1 receptor-like 1	Q01638	IL1RL1	4.5
2773-50	IL-10	Interleukin-10	P22301	IL10	3.5
9768-5	IL-10 Ra:CD	Interleukin-10 receptor subunit alpha:Cytoplasmic domain	Q13651	IL10RA	6.5
8104-21	IL-10 Ra:ECD	Interleukin-10 receptor subunit alpha:Extracellular domain	Q13651	IL10RA	3.5
2631-50	IL-10 Rb	Interleukin-10 receptor subunit beta	Q08334	IL10RB	6
10367-62	IL-12	Interleukin-12	P29459|P29460	IL12A|IL12B	3
2632-5	IL-12 Rb1	Interleukin-12 receptor subunit beta-1	P42701	IL12RB1	4
13733-5	IL-12 p40	Interleukin-12 subunit beta	P29460	IL12B	4
14085-28	IL-13	Interleukin-13	P35225	IL13	4
19568-17	IL-15	Interleukin-15	P40933	IL15	3.5
2774-10	IL-16	Interleukin-16	Q14005	IL16	6.5
2992-59	IL-17 sR	Interleukin-17 receptor A	Q96F46	IL17RA	5.5
5468-67	IL-17 RC	Interleukin-17 receptor C	Q8NAC3	IL17RC	3
3498-53	IL-17	Interleukin-17A	Q16552	IL17A	2
9255-5	IL-17C	Interleukin-17C	Q9P0M4	IL17C	3.5
14026-24	IL-17F	Interleukin-17F	Q96PD4	IL17F	4.5
5661-15	IL-18	Interleukin-18	Q14116	IL18	3.5
14079-14	IL-18 Ra	Interleukin-18 receptor 1	Q13478	IL18R1	4
3035-80	IL-19	Interleukin-19	Q9UHD0	IL19	3.5
3070-1	IL-2	Interleukin-2	P60568	IL2	4
3151-6	IL-2 sRa	Interleukin-2 receptor subunit alpha	P01589	IL2RA	5.5
9343-16	IL-2 sRb	Interleukin-2 receptor subunit beta	P14784	IL2RB	4.5
4138-25	IL-20	Interleukin-20	Q9NYY1	IL20	3
5085-18	IL-20 Ra	Interleukin-20 receptor subunit alpha	Q9UHF4	IL20RA	4.5
7124-18	IL-21	Interleukin-21	Q9HBE4	IL21	5
9366-54	IL-21 sR	Interleukin-21 receptor	Q9HBE5	IL21R	2
2778-10	IL-22	Interleukin-22	Q9GZX6	IL22	3
10365-132	IL-23	Interleukin-23	P29460|Q9NPF7	IL12B|IL23A	2.5
5088-175	IL-23 R	Interleukin-23 receptor	Q5VWK5	IL23R	4.5
3321-2	IL24	Interleukin-24	Q13007	IL24	3.5
2829-19	IL-27	Interleukin-27	Q8NEV9|Q14213	IL27|EBI3	3.5
10455-196	IL-31	Interleukin-31	Q6EBC2	IL31	3.5
9051-13	IL32	Interleukin-32	P24001	IL32	2
20533-39	IL-35	Interleukin-35	P29459|Q14213	IL12A|EBI3	7
2906-55	IL-4	Interleukin-4	P05112	IL4	3.5
3055-54	IL-4 sR	Interleukin-4 receptor subunit alpha	P24394	IL4R	4
3741-4	IL-5	Interleukin-5	P05113	IL5	7.5
13686-2	IL-5 Ra	Interleukin-5 receptor subunit alpha	Q01344	IL5RA	5.5
4673-13	IL-6	Interleukin-6	P05231	IL6	4
4139-71	IL-6 sRa	Interleukin-6 receptor subunit alpha	P08887	IL6R	4
2620-4	gp130, soluble	Interleukin-6 receptor subunit beta	P40189	IL6ST	4.5
4140-3	IL-7	Interleukin-7	P13232	IL7	3
5089-11	IL-7 Ra	Interleukin-7 receptor subunit alpha	P16871	IL7R	4
3447-64	IL-8	Interleukin-8	P10145	CXCL8	4
5834-18	IL-9	Interleukin-9	P15248	IL9	2.5
4924-32	MMP-1	Interstitial collagenase	P03956	MMP1	7
18313-4	Asparaginase-like protein 1	Isoaspartyl peptidase/L-asparaginase	Q7L266	ASRGL1	3
18338-26	IDH	Isocitrate dehydrogenase [NADP] cytoplasmic	O75874	IDH1	10.5
15606-19	Keratin 19	Keratin, type I cytoskeletal 19	P08727	KRT19	5
18907-97	KI3L1	Killer cell immunoglobulin-like receptor 3DL1	P43629	KIR3DL1	6.5
12734-112	KIF22	Kinesin-like protein KIF22	Q14807	KIF22	3.5
13961-18	KIF3A	Kinesin-like protein KIF3A	Q9Y496	KIF3A	4.5
7784-1	Kininogen, HMW	Kininogen-1	P01042	KNG1	7
15343-337	Kininogen, HMW, Two Chain	Kininogen, HMW, Two Chain	P01042	KNG1	11.5
9377-25	SCF	Kit ligand	P21583	KITLG	4.5
17850-42	KLF4	Krueppel-like factor 4	O43474	KLF4	2.5
25466-84	KMO	Kynurenine 3-monooxygenase	O15229	KMO	6
23595-6	LACC1	Laccase domain-containing protein 1	Q8IV20	LACC1	6
8759-29	a1,4-Galactosyltransferase	Lactosylceramide 4-alpha-galactosyltransferase	Q9NPC4	A4GALT	3.5
2780-35	Lactoferrin	Lactotransferrin	P02788	LTF	8.5
8265-225	LAP2B	Lamina-associated polypeptide 2, isoforms beta/gamma	P42167	TMPO	5
8484-24	Leptin	Leptin	P41159	LEP	7
5400-52	sLeptin R	Leptin receptor, soluble	P48357	LEPR	3
7790-21	LIF	Leukemia inhibitory factor	P15018	LIF	4.5
5837-49	LIF sR	Leukemia inhibitory factor receptor	P42702	LIFR	4
8299-66	LIRA4	Leukocyte immunoglobulin-like receptor subfamily A member 4	P59901	LILRA4	3
7787-25	LIRA5	Leukocyte immunoglobulin-like receptor subfamily A member 5	A6NI73	LILRA5	3
11284-24	LAIR1	Leukocyte-associated immunoglobulin-like receptor 1	Q6GTX8	LAIR1	2.5
13477-65	LT4R1	Leukotriene B4 receptor 1	Q15722	LTB4R	6.5
3074-6	LBP	Lipopolysaccharide-binding protein	P18428	LBP	10
21987-76	LPL	Lipoprotein lipase	P06858	LPL	3.5
3291-30	CD23	Low affinity immunoglobulin epsilon Fc receptor	P06734	FCER2	4.5
3309-2	FCG2A	Low affinity immunoglobulin gamma Fc region receptor II-a	P12318	FCGR2A	6
3310-62	FCG2B	Low affinity immunoglobulin gamma Fc region receptor II-b	P31994	FCGR2B	4.5
15388-24	FcRIIIa	Low affinity immunoglobulin gamma Fc region receptor III-A	P08637	FCGR3A	4.5
3311-27	FCG3B	Low affinity immunoglobulin gamma Fc region receptor III-B	O75015	FCGR3B	5.5
13129-40	LDLR	Low-density lipoprotein receptor	P01130	LDLR	3.5
10938-13	sLFA-3	Lymphocyte function-associated antigen 3	P19256	CD58	4
3505-6	Lymphotoxin a1/b2	Lymphotoxin alpha1:beta2	P01374|Q06643	LTA|LTB	4.5
4703-87	TNF-b	Lymphotoxin-alpha	P01374	LTA	3.5
25298-53	KDM4C	Lysine-specific demethylase 4C	Q9H3R0	KDM4C	5
22429-13	KDM1A	Lysine-specific histone demethylase 1A	O60341	KDM1A	2.5
9385-4	GAA	Lysosomal alpha-glucosidase	P10253	GAA	6
6504-65	Lysyl oxidase-like protein 2	Lysyl oxidase homolog 2	Q9Y4K0	LOXL2	3
3738-54	CSF-1	Macrophage colony-stimulating factor 1	P09603	CSF1	4
2637-77	Macrophage mannose receptor	Macrophage mannose receptor 1	P22897	MRC1	11
4496-60	MMP-12	Macrophage metalloelastase	P39900	MMP12	4.5
8221-19	MIF	Macrophage migration inhibitory factor	P14174	MIF	5.5
6545-58	PRIO	Major prion protein	P04156	PRNP	5
8091-16	MASP3:Heavy	Mannan-binding lectin serine protease 1:Mannan-binding lectin serine protease 1 heavy chain	P48740	MASP1	6
3605-77	MASP3:Light	Mannan-binding lectin serine protease 1:Mannan-binding lectin serine protease 1 light chain	P48740	MASP1	6
9125-23	MASP3:Sushi 1 and Sushi 2	Mannan-binding lectin serine protease 1:Sushi 1 and Sushi 2	P48740	MASP1	4
3000-66	MBL	Mannose-binding protein C	P11226	MBL2	12
2475-1	SCF sR	Mast/stem cell growth factor receptor Kit	P10721	KIT	7
2789-26	MMP-7	Matrilysin	P09237	MMP7	10
2579-17	MMP-9	Matrix metalloproteinase-9	P14780	MMP9	3.5
11587-5	MGAP	MAX gene-associated protein	Q8IWI9	MGA	4
20512-2	MUC18	Melanoma-associated antigen MUC18	P43121	MCAM	5
17682-1	CD46	Membrane cofactor protein	P15529	CD46	4
3627-71	MMEL2	Membrane metallo-endopeptidase-like 1	Q495T6	MMEL1	5
23173-3	TIMP-1	Metalloproteinase inhibitor 1	P01033	TIMP1	4
2480-58	TIMP-3	Metalloproteinase inhibitor 3	P35625	TIMP3	9.5
19108-50	MECP2	Methyl-CpG-binding protein 2	P51608	MECP2	2
21437-77	MGMT	Methylated-DNA--protein-cysteine methyltransferase	P16455	MGMT	6.5
11391-69	MVK	Mevalonate kinase	Q03426	MVK	5.5
2730-58	MICA	MHC class I polypeptide-related sequence A	Q29983	MICA	4.5
5102-55	MICB	MHC class I polypeptide-related sequence B	Q29980	MICB	4.5
20389-36	IMP2L	Mitochondrial inner membrane protease subunit 2	Q96T52	IMMP2L	3.5
3115-64	MK01	Mitogen-activated protein kinase 1	P28482	MAPK1	3.5
2855-49	ERK-1	Mitogen-activated protein kinase 3	P27361	MAPK3	3.5
3825-18	MK08	Mitogen-activated protein kinase 8	P45983	MAPK8	3
13618-15	MD1L1	Mitotic spindle assembly checkpoint protein MAD1	Q9Y6D9	MAD1L1	5
5009-11	Moesin	Moesin	P26038	MSN	5
7825-7	ABD12	Monoacylglycerol lipase ABHD12	Q8N2K0	ABHD12	5.5
8969-49	CD14	Monocyte differentiation antigen CD14	P08571	CD14	6
10363-13	SMAD3	Mothers against decapentaplegic homolog 3	P84022	SMAD3	5.5
12022-12	SMAD4	Mothers against decapentaplegic homolog 4	Q13485	SMAD4	4.5
10623-19	MUC1:region 1	Mucin-1:region 1	P15941	MUC1	4
9176-3	MUC1:region 2	Mucin-1:region 2	P15941	MUC1	5.5
10976-44	MUC1:region 3	Mucin-1:region 3	P15941	MUC1	6
15565-102	CA125	Mucin-16	Q8WXI7	MUC16	4.5
25300-39	MALT1	Mucosa-associated lymphoid tissue lymphoma translocation protein 1	Q9UDY8	MALT1	2.5
11547-84	MUSK	Muscle, skeletal receptor tyrosine-protein kinase	O15146	MUSK	6
10362-35	c-Myc	Myc proto-oncogene protein	P01106	MYC	2.5
13436-54	MAZ	Myc-associated zinc finger protein	P56270	MAZ	4
15619-49	MOG	Myelin-oligodendrocyte glycoprotein	Q16653	MOG	4.5
3514-49	Proteinase-3	Myeloblastin	P24158	PRTN3	3.5
2580-83	Myeloperoxidase	Myeloperoxidase	P05164	MPO	4
9964-10	MYZAP	Myocardial zonula adherens protein	P0CAP1	MYZAP	3.5
7980-72	B3GN2	N-acetyllactosaminide beta-1,3-N-acetylglucosaminyltransferase 2	Q9NY97	B3GNT2	4.5
20103-176	N-glycosylase/DNA lyase	N-glycosylase/DNA lyase	O15527	OGG1	7.5
7655-11	N-terminal pro-BNP	N-terminal pro-BNP	P16860	NPPB	3.5
19823-75	SIR1	NAD-dependent protein deacetylase sirtuin-1	Q96EB6	SIRT1	10
23031-6	SIRT2	NAD-dependent protein deacetylase sirtuin-2	Q8IXJ6	SIRT2	4
9837-60	NAD(P)H dehydrogenase	NAD(P)H dehydrogenase [quinone] 1	P15559	NQO1	4.5
8360-169	NKp46	Natural cytotoxicity triggering receptor 1	O76036	NCR1	4.5
3003-29	NKp30	Natural cytotoxicity triggering receptor 3	O14931	NCR3	4
5063-12	CD244	Natural killer cell receptor 2B4	Q9BZW8	CD244	4.5
8803-61	nectin-1 gamma:CD	Nectin-1, isoform gamma:Cytoplasmic domain	Q15223	NECTIN1	3
20584-4	nectin-1 gamma:ECD	Nectin-1, isoform gamma:Extracellular domain	Q15223	NECTIN1	4
6245-4	Nectin-2	Nectin-2	Q92692	NECTIN2	6.5
20219-25	Neprilysin	Neprilysin	P08473	MME	14.5
21991-79	NEB2	Neurabin-2	Q96SB3	PPP1R9B	12
9178-30	NEUREGULIN-1	Neuregulin-1	Q02297	NRG1	3.5
11654-77	NRSN1	Neurensin-1	Q8IZ57	NRSN1	7.5
5757-45	GNAS3	Neuroendocrine secretory protein 55	O95467	GNAS	3.5
5107-7	Notch 1	Neurogenic locus notch homolog protein 1	P46531	NOTCH1	4
11297-54	NOTC2	Neurogenic locus notch homolog protein 2	Q04721	NOTCH2	3.5
15325-14	NEUM	Neuromodulin	P17677	GAP43	6
20590-13	NPY	Neuropeptide Y	P01303	NPY	6
4145-58	Neurotrophin-3	Neurotrophin-3	P20783	NTF3	5
4146-58	Neurotrophin-5	Neurotrophin-4	P34130	NTF4	4
17766-5	NCF-1	Neutrophil cytosol factor 1	P14598	NCF1	3.5
10047-12	NCF-2	Neutrophil cytosol factor 2	P19878	NCF2	9
2836-68	Lipocalin 2	Neutrophil gelatinase-associated lipocalin	P80188	LCN2	10
2790-54	NAP-2	Neutrophil-activating peptide 2	P02775	PPBP	7
19209-6	IKB-alpha	NF-kappa-B inhibitor alpha	P25963	NFKBIA	6
5011-11	PBEF	Nicotinamide phosphoribosyltransferase	P43490	NAMPT	7.5
10552-88	NKG2F	NKG2-F type II integral membrane protein	O43908	KLRC4	4.5
11351-233	NHEJ1	Non-homologous end-joining factor 1	Q9H9Q4	NHEJ1	4
5260-80	TYK2	Non-receptor tyrosine-protein kinase TYK2	P29597	TYK2	4
21995-20	NOS	NOS	P29474	NOS3	4
23545-6	NDEL1	Nuclear distribution protein nudE-like 1	Q9GZM8	NDEL1	3.5
22510-6	NF2L2	Nuclear factor erythroid 2-related factor 2	Q16236	NFE2L2	3
9869-28	NF-kappa-B p105	Nuclear factor NF-kappa-B p105 subunit	P19838	NFKB1	4.5
12772-8	NUP98	Nuclear pore complex protein Nup98-Nup96	P52948	NUP98	2.5
19219-71	NTF-2	Nuclear transport factor 2	P61970	NUTF2	3.5
10451-11	NUCB1	Nucleobindin-1	Q02818	NUCB1	7
21244-57	NPM1	Nucleophosmin	P06748	NPM1	3
24263-6	OCLN	Occludin	Q16625	OCLN	4
14063-17	OSM	Oncostatin-M	P13725	OSM	2.5
15431-31	OTCase	Ornithine carbamoyltransferase, mitochondrial	P00480	OTC	3
13689-2	Ornithine decarboxylase	Ornithine decarboxylase	P11926	ODC1	5
11067-13	Osteocalcin	Osteocalcin	P02818	BGLAP	3.5
13113-7	Osteopontin	Osteopontin	P10451	SPP1	3
7893-19	OLR1	Oxidized low-density lipoprotein receptor 1	P78380	OLR1	3.5
4154-57	P-Selectin	P-selectin	P16109	SELP	5.5
12398-15	PAX4	Paired box protein Pax-4	O43316	PAX4	2.5
2962-50	PTHrP	Parathyroid hormone-related protein	P12272	PTHLH	3
13470-43	PTH1R	Parathyroid hormone/parathyroid hormone-related peptide receptor	Q03431	PTH1R	3.5
17176-13	PSIP1	PC4 and SFRS1-interacting protein	O75475	PSIP1	6
4718-5	PPIB	Peptidyl-prolyl cis-trans isomerase B	P23284	PPIB	4.5
6645-53	Periostin	Periostin	Q15063	POSTN	3.5
3855-56	Peroxiredoxin-1	Peroxiredoxin-1	Q06830	PRDX1	8
7789-182	PRDX4	Peroxiredoxin-4	Q13162	PRDX4	5
5017-19	Peroxiredoxin-5	Peroxiredoxin-5, mitochondrial	P30044	PRDX5	3
24221-3	PPAR gamma	Peroxisome proliferator activated receptor gamma	P37231	PPARG	11
12954-71	PPARa	Peroxisome proliferator-activated receptor alpha	Q07869	PPARA	4
25117-17	PGM5	PGM5	Q15124	PGM5	3
22529-31	PHF6	PHD finger protein 6	Q8IWS0	PHF6	3.5
8863-3	P85A	Phosphatidylinositol 3-kinase regulatory subunit alpha	P27986	PIK3R1	3.5
3831-21	pTEN	Phosphatidylinositol 3,4,5-trisphosphate 3-phosphatase and dual-specificity protein phosphatase PTEN	P60484	PTEN	4
3391-10	PK3CG	Phosphatidylinositol 4,5-bisphosphate 3-kinase catalytic subunit gamma isoform	P48736	PIK3CG	18
12697-30	PI42A	Phosphatidylinositol 5-phosphate 4-kinase type-2 alpha	P48426	PIP4K2A	9.5
17794-6	Phosphomannomutase 2	Phosphomannomutase 2	O15305	PMM2	7.5
11838-130	FA38A	Piezo-type mechanosensitive ion channel component 1	Q92508	PIEZO1	3
7735-17	PEDF	Pigment epithelium-derived factor	P36955	SERPINF1	9.5
3390-72	PIK3CA/PIK3R1	PIK3CA/PIK3R1	P42336|P27986	PIK3CA|PIK3R1	3.5
22566-53	PACR	Pituitary adenylate cyclase-activating polypeptide type I receptor	P41586	ADCYAP1R1	9.5
3078-1	PlGF	Placenta growth factor	P49763	PGF	2
4479-14	C1-Esterase Inhibitor	Plasma protease C1 inhibitor	P05155	SERPING1	3
2925-9	PAI-1	Plasminogen activator inhibitor 1	P05121	SERPINE1	4
2695-25	PECAM-1	Platelet endothelial cell adhesion molecule	P16284	PECAM1	10
2697-7	PF-4	Platelet factor 4	P02776	PF4	6
2973-15	CD36 ANTIGEN	Platelet glycoprotein 4	P16671	CD36	6.5
21514-1	GP1BB	Platelet glycoprotein Ib beta chain	P13224	GP1BB	4.5
5015-15	PAFAH	Platelet-activating factor acetylhydrolase	Q13093	PLA2G7	3.5
9341-1	PDGFD	Platelet-derived growth factor D	Q9GZP0	PDGFD	3
10366-11	PDGFRA	Platelet-derived growth factor receptor alpha	P16234	PDGFRA	3.5
4149-8	PDGF-BB	Platelet-derived growth factor subunit B	P01127	PDGFB	10
7875-86	PLEK	Pleckstrin	P08567	PLEK	10
8064-125	Poliovirus receptor	Poliovirus receptor	P15151	PVR	3.5
10534-40	PARP:BRCT domain	Poly [ADP-ribose] polymerase 1:BRCA1 C-terminal:BRCA1 C-terminus domian	P09874	PARP1	4
8893-29	PARP:region 1	Poly [ADP-ribose] polymerase 1:region 1	P09874	PARP1	3.5
6593-5	GALT3	Polypeptide N-acetylgalactosaminyltransferase 3	Q14435	GALNT3	4.5
14197-2	PRDM1	PR domain zinc finger protein 1	O75626	PRDM1	13
25951-17	PRAME	Preferentially expressed antigen of melanoma	P78395	PRAME	6.5
9314-9	PSG5	Pregnancy-specific beta-1-glycoprotein 5	Q15238	PSG5	11
9204-33	Corticotropin-lipotropin	Pro-opiomelanocortin	P01189	POMC	4.5
5659-11	TRH	Pro-Thyrotropin-releasing hormone	P20396	TRH	2.5
12382-2	DDX58	Probable ATP-dependent RNA helicase DDX58	O95786	DDX58	4
12869-68	DDX6	Probable ATP-dependent RNA helicase DDX6	P26196	DDX6	9.5
25270-3	PML	Probable transcription factor PML	P29590	PML	3.5
6923-1	PLOD2	Procollagen-lysine,2-oxoglutarate 5-dioxygenase 2	O00469	PLOD2	5
5060-62	B7-H1	Programmed cell death 1 ligand 1	Q9NZQ7	CD274	3.5
15623-1	PD-1	Programmed cell death protein 1	Q15116	PDCD1	2.5
2585-2	PRL	Prolactin	P01236	PRL	5
6060-2	PIP	Prolactin-inducible protein	P12273	PIP	8
19364-163	PCNA	Proliferating cell nuclear antigen	P12004	PCNA	4
19168-71	PPIP1	Proline-serine-threonine phosphatase-interacting protein 1	O43586	PSTPIP1	4
5631-83	MOTI	Promotilin	P12872	MLN	4
2960-66	Properdin	Properdin	P27918	CFP	9
3761-4	COX-2	Prostaglandin G/H synthase 2	P35354	PTGS2	3
19317-114	Prostatic acid phosphatase	Prostatic acid phosphatase	P15309	ACP3	3
9337-43	TKN1	Protachykinin-1	P20366	TAC1	4.5
5918-5	PSME1	Proteasome activator complex subunit 1	Q06323	PSME1	5
17694-32	PSME2	Proteasome activator complex subunit 2	Q9UL46	PSME2	7
5204-13	PSME3	Proteasome activator complex subunit 3	P61289	PSME3	3
14099-20	PSA4	Proteasome subunit alpha type-4	P25789	PSMA4	5
18925-24	Proteasome subunit alpha type 5	Proteasome subunit alpha type-5	P28066	PSMA5	9
3860-7	PSA6	Proteasome subunit alpha type-6	P60900	PSMA6	4
21861-8	PSB10	Proteasome subunit beta type-10	P40306	PSMB10	9
18340-2	Proteasome beta chain	Proteasome subunit beta type-4	P28070	PSMB4	5
18942-11	PSB9	Proteasome subunit beta type-9	P28065	PSMB9	7.5
4322-28	AMNLS	Protein amnionless	Q9BXJ7	AMN	4
22088-3	BTG1	Protein BTG1	P62324	BTG1	3
12350-86	ETS2	Protein C-ets-2	P15036	ETS2	3
6264-9	CYR61	Protein CYR61	O00622	CCN1	5
15596-7	HEXI1	Protein HEXIM1	O94992	HEXIM1	5
5093-47	JAG2	Protein jagged-2	Q9Y219	JAG2	4.5
2644-11	PKC-A	Protein kinase C alpha type	P17252	PRKCA	7.5
25048-30	PACN2	Protein kinase C and casein kinase substrate in neurons protein 2	Q9UNF0	PACSIN2	7
5475-10	PKC-B-II	Protein kinase C beta type (splice variant beta-II)	P05771	PRKCB	9.5
2869-68	PKC-D	Protein kinase C delta type	Q05655	PRKCD	5
3817-18	KPCT	Protein kinase C theta type	Q04759	PRKCQ	5
11591-43	PRC1	Protein regulator of cytokinesis 1	O43663	PRC1	2
5852-6	S100A12	Protein S100-A12	P80511	S100A12	5
16851-50	SCO2	Protein SCO2 homolog, mitochondrial	O43819	SCO2	4
5364-7	SET	Protein SET	Q01105	SET	4.5
13487-24	UN93B	Protein unc-93 homolog B1	Q9H1C4	UNC93B1	3.5
10044-12	WN10A	Protein Wnt-10a	Q9GZT5	WNT10A	30
21237-24	PADI4	Protein-arginine deiminase type-4	Q9UM07	PADI4	7
5316-54	Prothrombin	Prothrombin	P00734	F2	10.5
20572-6	MER	Proto-oncogene tyrosine-protein kinase MER	Q12866	MERTK	9
3220-40	RET	Proto-oncogene tyrosine-protein kinase receptor Ret	P07949	RET	4
5275-28	VAV	Proto-oncogene vav	P15498	VAV1	7
6433-57	FA20A	Pseudokinase FAM20A	Q96MK3	FAM20A	3.5
15435-4	PNP	Purine nucleoside phosphorylase	P00491	PNP	2.5
13990-1	pyruvate carboxylase	Pyruvate carboxylase, mitochondrial	P11498	PC	4
2867-52	PKB	RAC-alpha serine/threonine-protein kinase	P31749	AKT1	5
15329-167	MAPIP	Ragulator complex protein LAMTOR2	Q9Y2Q5	LAMTOR2	15.5
25036-10	RAGP1	Ran GTPase-activating protein 1	P46060	RANGAP1	5
18191-23	RANG	Ran-specific GTPase-activating protein	P43487	RANBP1	4
2870-29	RAC1	Ras-related C3 botulinum toxin substrate 1	P63000	RAC1	5
18950-13	RAC2	Ras-related C3 botulinum toxin substrate 2	P15153	RAC2	4.5
12548-75	RRAGC	Ras-related GTP-binding protein C	Q9HB90	RRAGC	3.5
20086-5	RB11B	Ras-related protein Rab-11B	Q15907	RAB11B	4.5
9504-19	RB27A	Ras-related protein Rab-27A	P51159	RAB27A	3.5
17778-19	RAB32	Ras-related protein Rab-32	Q13637	RAB32	7.5
9885-41	RAP2A	Ras-related protein Rap-2a	P10114	RAP2A	3
18315-38	RTP4	Receptor-transporting protein 4	Q96DX8	RTP4	5.5
3437-80	Flt-3	Receptor-type tyrosine-protein kinase FLT3	P36888	FLT3	13.5
21713-11	RELN	Reelin	P78509	RELN	2.5
18945-11	RGS1	Regulator of G-protein signaling 1	Q08116	RGS1	7
12726-3	RFXAP	Regulatory factor X-associated protein	O00287	RFXAP	3
11265-8	Retinal dehydrogenase 1	Retinal dehydrogenase 1	P00352	ALDH1A1	2.5
5024-67	Rb	Retinoblastoma-associated protein	P06400	RB1	6.5
13565-2	p130	Retinoblastoma-like protein 2	Q08999	RBL2	3
3331-8	RGMB	RGM domain family member B	Q6NW40	RGMB	3.5
6454-38	Rho-GDIa	Rho GDP-dissociation inhibitor 1	P52565	ARHGDIA	6
9846-32	Rho-GDI beta	Rho GDP-dissociation inhibitor 2	P52566	ARHGDIB	5.5
16913-8	RNT2	Ribonuclease T2	O00584	RNASET2	8.5
12329-21	KS6A1	Ribosomal protein S6 kinase alpha-1	Q15418	RPS6KA1	4.5
15608-5	KS6B1	Ribosomal protein S6 kinase beta-1	P23443	RPS6KB1	3
20937-43	NEP1	Ribosomal RNA small subunit methyltransferase NEP1	Q92979	EMG1	4
22578-17	ROBO2	Roundabout homolog 2	Q9HCK4	ROBO2	3.5
13994-1	FBRL	rRNA 2'-O-methyltransferase fibrillarin	P22087	FBL	11
22777-46	SKP2	S-phase kinase-associated protein 2	Q13309	SKP2	4
20534-6	SCRB1	Scavenger receptor class B member 1	Q8WTV0	SCARB1	2
5028-59	sCD163	Scavenger receptor cysteine-rich type 1 protein M130	Q86VB7	CD163	4
17727-1	Securin	Securin	O95997	PTTG1	2.5
12334-25	cSHMT	Serine hydroxymethyltransferase, cytosolic	P34896	SHMT1	4.5
8028-22	SPINK5	Serine protease inhibitor Kazal-type 5	Q9NQ38	SPINK5	3
22847-18	STK4	Serine/threonine-protein kinase 4	Q13043	STK4	4
15669-7	BRAF1	Serine/threonine-protein kinase B-raf	P15056	BRAF	5.5
3360-50	Chk2	Serine/threonine-protein kinase Chk2	O96017	CHEK2	3.5
5359-65	PIM1	Serine/threonine-protein kinase pim-1	P11309	PIM1	3
21144-160	SGK1	Serine/threonine-protein kinase Sgk1	O00141	SGK1	4.5
21435-143	SRPK2	Serine/threonine-protein kinase SRPK2	P78362	SRPK2	3.5
3400-49	TBK1	Serine/threonine-protein kinase TBK1	Q9UHD2	TBK1	3.5
4162-54	Transferrin	Serotransferrin	P02787	TF	8.5
18380-78	Albumin	Serum albumin	P02768	ALB	4
4261-55	paraoxonase 1	Serum paraoxonase/arylesterase 1	P27169	PON1	3.5
4567-82	SH21A	SH2 domain-containing protein 1A	O60880	SH2D1A	4.5
22019-21	SH2B3	SH2B adapter protein 3	Q9UQQ2	SH2B3	7
25125-7	STAC	SH3 and cysteine-rich domain-containing protein	Q99469	STAC	3
19113-66	SH3L2	SH3 domain-binding glutamic acid-rich-like protein 2	Q9UJC5	SH3BGRL2	5
24962-7	SH3K1	SH3 domain-containing kinase-binding protein 1	Q96B97	SH3KBP1	3
9263-57	SIAE	Sialate O-acetylesterase	Q9HAT2	SIAE	3
2741-22	Siglec-6	Sialic acid-binding Ig-like lectin 6	O43699	SIGLEC6	3.5
6003-28	NEUR1	Sialidase-1	Q99519	NEU1	5
4464-10	Sialoadhesin	Sialoadhesin	Q9BZZ2	SIGLEC1	4
12351-25	STAT1	Signal transducer and activator of transcription 1-alpha/beta	P42224	STAT1	8
10346-5	STAT3	Signal transducer and activator of transcription 3	P40763	STAT3	6.5
20225-119	STA5A	Signal transducer and activator of transcription 5A	P42229	STAT5A	9.5
16551-14	STA5B	Signal transducer and activator of transcription 5B	P51692	STAT5B	6
10372-18	STAT6	Signal transducer and activator of transcription 6	P42226	STAT6	4.5
7953-20	SLAF1	Signaling lymphocytic activation molecule	Q13291	SLAMF1	2.5
17774-38	SMD3	Small nuclear ribonucleoprotein Sm D3	P62318	SNRPD3	4.5
22045-8	SUMO4	Small ubiquitin-related modifier 4	Q6EEV6	SUMO4	3.5
9969-8	S22AG	Solute carrier family 22 member 16	Q86VW1	SLC22A16	8.5
14110-200	ON	SPARC	P09486	SPARC	3
18179-56	SPSY	Spermine synthase	P52788	SMS	3
14599-18	STAB1	Stabilin-1	Q9NY15	STAB1	5.5
19187-21	STABP	STAM-binding protein	O95630	STAMBP	3.5
4500-50	SCGF-alpha	Stem cell growth factor-alpha	Q9Y240	CLEC11A	4
13492-44	HSPA9B	Stress-70 protein, mitochondrial	P38646	HSPA9	5
2330-2	SDF-1	Stromal cell-derived factor 1	P48061	CXCL12	5
8916-32	STIM1:CD	Stromal interaction molecule 1:Cytoplasmic domain	Q13586	STIM1	6.5
9271-101	STIM1:ECD	Stromal interaction molecule 1:Extracellular domain	Q13586	STIM1	12
8479-4	MMP-10	Stromelysin-2	P09238	MMP10	3
21227-18	SULT 1A1*2	SULT 1A1*2	P50225	SULT1A1	3
2794-60	SOD	Superoxide dismutase [Cu-Zn]	P00441	SOD1	3
5008-51	Mn SOD	Superoxide dismutase [Mn], mitochondrial	P04179	SOD2	6.5
17210-2	TCL1A	T-cell leukemia/lymphoma protein 1A	P56279	TCL1A	3
7100-31	CD2	T-cell surface antigen CD2	P06729	CD2	4
18870-1	CD3E	T-cell surface glycoprotein CD3 epsilon chain	P07766	CD3E	5
7924-7	CD3G	T-cell surface glycoprotein CD3 gamma chain	P09693	CD3G	4
15567-2	CD3-zeta	T-cell surface glycoprotein CD3 zeta chain	P20963	CD247	2.5
3143-3	sCD4	T-cell surface glycoprotein CD4	P01730	CD4	3
14065-11	CD5:CD	T-cell surface glycoprotein CD5:Cytoplasmic domain	P06127	CD5	4
5596-75	CD5:ECD	T-cell surface glycoprotein CD5:Extracellular domain	P06127	CD5	6.5
5992-50	CD8A	T-cell surface glycoprotein CD8 alpha chain	P01732	CD8A	4.5
9310-2	CD8B	T-cell surface glycoprotein CD8 beta chain	P10966	CD8B	13.5
12569-25	TCP-1-epsilon	T-complex protein 1 subunit epsilon	P48643	CCT5	22
13673-21	TCPH	T-complex protein 1 subunit eta	Q99832	CCT7	19.5
6232-54	B7-2	T-lymphocyte activation antigen CD86	P42081	CD86	3
12378-71	TPSN	Tapasin	O15533	TAPBP	4
3232-28	TrATPase	Tartrate-resistant acid phosphatase type 5	P13686	ACP5	3.5
5675-6	Tenascin	Tenascin	P24821	TNC	2.5
11107-25	TEN3	Teneurin-3	Q9P273	TENM3	4.5
11218-84	TPMT	Thiopurine S-methyltransferase	P51580	TPMT	3.5
11212-7	TXND5	Thioredoxin domain-containing protein 5	Q8NBS9	TXNDC5	2.5
8358-30	Peroxiredoxin-3	Thioredoxin-dependent peroxide reductase, mitochondrial	P30048	PRDX3	6.5
11682-7	TXNIP	Thioredoxin-interacting protein	Q9H3M7	TXNIP	13
4157-2	Thrombin	Thrombin	P00734	F2	4.5
5621-64	THSD1	Thrombospondin type-1 domain-containing protein 1	Q9NS62	THSD1	2.5
3474-19	Thrombospondin-1	Thrombospondin-1	P07996	THBS1	7
8098-37	THAS	Thromboxane-A synthase	P24557	TBXAS1	4.5
3010-53	TSLP	Thymic stromal lymphopoietin	Q969D9	TSLP	2.5
5035-7	TS	Thymidylate synthase	P04818	TYMS	4
18839-24	Thyroglobulin	Thyroglobulin	P01266	TG	12
3873-51	TMA	Thyroid peroxidase	P07202	TPO	12.5
21503-12	TSHR	Thyrotropin receptor	P16473	TSHR	3
3336-50	TFPI	Tissue factor pathway inhibitor	P10646	TFPI	5
9233-71	TFPI -2	Tissue factor pathway inhibitor 2	P48307	TFPI2	6
2212-69	tPA	Tissue-type plasminogen activator	P00750	PLAT	11.5
17747-45	TRAF1	TNF receptor-associated factor 1	Q13077	TRAF1	9.5
21282-21	TNIP1	TNFAIP3-interacting protein 1	Q15025	TNIP1	3.5
11149-3	TLR1:CD	Toll-like receptor 1:Cytoplasmic domain	Q15399	TLR1	2
16324-38	TLR1:ECD	Toll-like receptor 1:Extracellular domain	Q15399	TLR1	7.5
3835-11	TLR2	Toll-like receptor 2	O60603	TLR2	2.5
16918-198	TLR3	Toll-like receptor 3	O15455	TLR3	4
11101-18	TLR4	Toll-like receptor 4	O00206	TLR4	4
3647-49	TLR4:MD-2 complex	Toll-like receptor 4:Lymphocyte antigen 96 complex	O00206|Q9Y6Y9	TLR4|LY96	5.5
18935-14	TLR5	Toll-like receptor 5	O60602	TLR5	2.5
9839-148	Tirap	Toll/interleukin-1 receptor domain-containing adapter protein	P58753	TIRAP	4
14013-11	TANK	TRAF family member-associated NF-kappa-B activator	Q92844	TANK	4.5
11347-9	Transaldolase	Transaldolase	P37837	TALDO1	7.5
10356-21	c-Jun	Transcription factor AP-1	P05412	JUN	9
22465-43	HES1	Transcription factor HES-1	Q14469	HES1	15.5
22783-40	SPI1	Transcription factor PU.1	P17947	SPI1	4
11464-9	RELB	Transcription factor RelB	Q01201	RELB	6.5
23678-132	SOX10	Transcription factor SOX-10	P56693	SOX10	3
12756-3	BACH2	Transcription regulator protein BACH2	Q9BYV9	BACH2	3.5
11618-83	MYB	Transcriptional activator Myb	P10242	MYB	5.5
14624-51	CTCF	Transcriptional repressor CTCF	P49711	CTCF	2.5
17337-1	TYY1	Transcriptional repressor protein YY1	P25490	YY1	3.5
6895-1	TR:CD	Transferrin receptor protein 1:Cytoplasmic domain	P02786	TFRC	3.5
8795-48	TR:ECD	Transferrin receptor protein 1:Extracellular domain	P02786	TFRC	4.5
2333-72	TGF-b1	Transforming growth factor beta-1	P01137	TGFB1	8
4156-74	TGF-b2	Transforming growth factor beta-2	P61812	TGFB2	4
3283-21	BGH3	Transforming growth factor-beta-induced protein ig-h3	Q15582	TGFBI	8
9855-10	Rho A	Transforming protein RhoA	P61586	RHOA	4
25033-194	TER ATPase	Transitional endoplasmic reticulum ATPase	P55072	VCP	7
4721-54	TFF3	Trefoil factor 3	Q07654	TFF3	4.5
9329-28	TRML1:ECD	Trem-like transcript 1 protein:Extracellular domain, Ig-like V-type domain	Q86YW5	TREML1	6
11147-17	TRML1:ITIM	Trem-like transcript 1 protein:immunoreceptor tyrosine-based inhibition motif	Q86YW5	TREML1	4
9266-1	sTREM-1	Triggering receptor expressed on myeloid cells 1	Q9NP99	TREM1	6
5635-66	TREM2	Triggering receptor expressed on myeloid cells 2	Q9NZC2	TREM2	3.5
21438-45	TRIM5	Tripartite motif-containing protein 5	Q9C035	TRIM5	5.5
25050-82	TPP2	Tripeptidyl-peptidase 2	P29144	TPP2	6.5
9409-11	TRYB1	Tryptase beta-1	Q15661	TPSAB1	6
21403-39	TSC2	Tuberin	P49815	TSC2	5.5
11211-7	TBCE	Tubulin-specific chaperone E	Q15813	TBCE	5
5692-79	TNF-a	Tumor necrosis factor	P01375	TNF	3
14009-65	TNFAIP3	Tumor necrosis factor alpha-induced protein 3	P21580	TNFAIP3	2.5
12563-2	TFIP8	Tumor necrosis factor alpha-induced protein 8	O95379	TNFAIP8	3.5
8833-20	TRAIL	Tumor necrosis factor ligand superfamily member 10	P50591	TNFSF10	4
14061-48	sRANKL	Tumor necrosis factor ligand superfamily member 11	O14788	TNFSF11	3.5
5939-42	TWEAK	Tumor necrosis factor ligand superfamily member 12	O43508	TNFSF12	3
5355-69	LIGHT	Tumor necrosis factor ligand superfamily member 14	O43557	TNFSF14	3
14030-21	OX40 Ligand	Tumor necrosis factor ligand superfamily member 4	P23510	TNFSF4	13.5
3052-8	Fas ligand, soluble	Tumor necrosis factor ligand superfamily member 6, soluble form	P48023	FASLG	3.5
4832-75	TRAIL R1	Tumor necrosis factor receptor superfamily member 10A	O00220	TNFRSF10A	6.5
5424-55	RANK	Tumor necrosis factor receptor superfamily member 11A	Q9Y6Q6	TNFRSF11A	2
8304-50	OPG	Tumor necrosis factor receptor superfamily member 11B	O00300	TNFRSF11B	5
5138-50	TWEAKR	Tumor necrosis factor receptor superfamily member 12A	Q9NP84	TNFRSF12A	4
2704-74	TACI	Tumor necrosis factor receptor superfamily member 13B	O14836	TNFRSF13B	6.5
5383-14	BAFF Receptor	Tumor necrosis factor receptor superfamily member 13C	Q96RJ3	TNFRSF13C	4
5352-11	HVEM	Tumor necrosis factor receptor superfamily member 14	Q92956	TNFRSF14	2.5
5526-53	GITR	Tumor necrosis factor receptor superfamily member 18	Q9Y5U5	TNFRSF18	4.5
2654-19	TNF sR-I	Tumor necrosis factor receptor superfamily member 1A	P19438	TNFRSF1A	5.5
8368-102	TNF sR-II	Tumor necrosis factor receptor superfamily member 1B	P20333	TNFRSF1B	3
9259-35	DR6	Tumor necrosis factor receptor superfamily member 21	O75509	TNFRSF21	4.5
2636-10	Lymphotoxin b R	Tumor necrosis factor receptor superfamily member 3	P36941	LTBR	16.5
3730-81	TNR4	Tumor necrosis factor receptor superfamily member 4	P43489	TNFRSF4	4
9459-7	Fas, soluble	Tumor necrosis factor receptor superfamily member 6	P25445	FAS	4
2605-49	CD30	Tumor necrosis factor receptor superfamily member 8	P28908	TNFRSF8	11
14025-18	4-1BB	Tumor necrosis factor receptor superfamily member 9	Q07011	TNFRSF9	2
2977-7	EDAR	Tumor necrosis factor receptor superfamily member EDAR	Q9UNE0	EDAR	4
5036-50	TSG-6	Tumor necrosis factor-inducible gene 6 protein	P98066	TNFAIP6	3.5
12871-10	TWF1	Twinfilin-1	Q12792	TWF1	3.5
3341-33	ABL1	Tyrosine-protein kinase ABL1	P00519	ABL1	4.5
11338-49	BLK	Tyrosine-protein kinase BLK	P51451	BLK	3.5
3416-2	BTK	Tyrosine-protein kinase BTK	Q06187	BTK	5
3363-31	CSK	Tyrosine-protein kinase CSK	P41240	CSK	11
3813-3	FYN	Tyrosine-protein kinase Fyn	P06241	FYN	6.5
3374-49	HCK	Tyrosine-protein kinase HCK	P08631	HCK	3
11816-84	JAK2	Tyrosine-protein kinase JAK2	O60674	JAK2	6
3452-17	LCK	Tyrosine-protein kinase Lck	P06239	LCK	2.5
3381-24	LYNB	Tyrosine-protein kinase Lyn, isoform B	P07948	LYN	7.5
10722-13	KSYK:Protein Kinase	Tyrosine-protein kinase SYK:Protein kinase domain	P43405	SYK	3
11378-37	KSYK:SH2, 1 and 2	Tyrosine-protein kinase SYK:Src Homology domain	P43405	SYK	6.5
3837-6	ZAP70	Tyrosine-protein kinase ZAP-70	P43403	ZAP70	9.5
3005-5	PTP-1B	Tyrosine-protein phosphatase non-receptor type 1	P18031	PTPN1	8
3401-8	TCPTP	Tyrosine-protein phosphatase non-receptor type 2	P17706	PTPN2	5
4318-12	PTP-1C	Tyrosine-protein phosphatase non-receptor type 6	P29350	PTPN6	4
21765-10	CYLD	Ubiquitin carboxyl-terminal hydrolase CYLD	Q9NQC7	CYLD	4.5
17772-7	UBD	Ubiquitin D	O15205	UBD	6.5
14326-4	UB2E1	Ubiquitin-conjugating enzyme E2 E1	P51965	UBE2E1	5.5
3874-8	UB2L3	Ubiquitin-conjugating enzyme E2 L3	P68036	UBE2L3	3.5
12627-97	ATG7	Ubiquitin-like modifier-activating enzyme ATG7	O95352	ATG7	9
14151-4	UCRP	Ubiquitin-like protein ISG15	P05161	ISG15	3
19190-4	UB2L6	Ubiquitin/ISG15-conjugating enzyme E2 L6	O14933	UBE2L6	7.5
17702-53	UGT 1A1	UDP-glucuronosyltransferase 1-1	P22309	UGT1A1	3
25259-7	CQ062	Uncharacterized protein C17orf62	Q9BQA9	CYBC1	4
22821-50	UNG	Uracil-DNA glycosylase	P13051	UNG	6
13430-50	UT1	Urea transporter 1	Q13336	SLC14A1	3.5
19448-104	UPP1	Uridine phosphorylase 1	Q16831	UPP1	4
2652-15	suPAR	Urokinase plasminogen activator surface receptor	Q03405	PLAUR	4.5
4158-54	uPA	Urokinase-type plasminogen activator	P00749	PLAU	3
17678-28	VSIG4	V-set and immunoglobulin domain-containing protein 4	Q9Y279	VSIG4	3
11311-79	RAG-1	V(D)J recombination-activating protein 1	P15918	RAG1	3
21491-7	VAP-1	Vascular adhesion protein-1	Q16853	AOC3	6
2967-8	VCAM-1	Vascular cell adhesion protein 1	P19320	VCAM1	6
2597-8	VEGF	Vascular endothelial growth factor A	P15692	VEGFA	4
4867-15	VEGF121	Vascular endothelial growth factor A, isoform 121	P15692	VEGFA	3.5
13098-93	VEGF-D	Vascular endothelial growth factor D	O43915	VEGFD	5.5
3651-50	VEGF sR2	Vascular endothelial growth factor receptor 2	P35968	KDR	3
16035-8	VEGF sR3	Vascular endothelial growth factor receptor 3	P35916	FLT4	3.5
15480-2	VNN2	Vascular non-inflammatory molecule 2	O95498	VNN2	5
3522-57	Vasoactive Intestinal Peptide	Vasoactive Intestinal Peptide	P01282	VIP	3.5
21688-50	VLA-4	Very Late Antigen-4	P13612|P05556	ITGA4|ITGB1	3.5
19357-11	VAMP7	Vesicle-associated membrane protein 7	P51809	VAMP7	3.5
15589-1	Gc-Globulin, Mixed Type	Vitamin D-binding protein	P02774	GC	5.5
10023-32	VDR	Vitamin D3 receptor	P11473	VDR	7.5
2961-1	Protein C	Vitamin K-dependent protein C	P04070	PROC	10
2700-56	Protein S	Vitamin K-dependent protein S	P07225	PROS1	8
22033-32	WASP	Wiskott-Aldrich syndrome protein	P42768	WAS	4
17724-3	WWOX	WW domain-containing oxidoreductase	Q9NZC7	WWOX	4
22034-61	ZBT16	Zinc finger and BTB domain-containing protein 16	Q05516	ZBTB16	5.5
9312-8	AZGP1	Zinc-alpha-2-glycoprotein	P25311	AZGP1	7
2937-10	Apo E3	Apolipoprotein E (isoform E3)	P02649	APOE	8
2938-55	Apo E4	Apolipoprotein E (isoform E4)	P02649	APOE	9
8589-13	CDCP1	CUB domain-containing protein 1	Q9H5V8	CDCP1	8
16818-200	CDCP1	CUB domain-containing protein 1	Q9H5V8	CDCP1	4
20181-17	ITA11	Integrin alpha-11	Q9UKX5	ITGA11	3
21698-11	Integrin a11b1	Integrin a11b1	Q9UKX5|P05556	ITGA11|ITGB1	5

[truncated: 29 more sheets: Supplementary Table 11, Supplementary Table 12, Supplementary Table 13, Supplementary Table 14, Supplementary Table 15, Supplementary Table 16, Supplementary Table 17, Supplementary Table 18, Supplementary Table 19, Supplementary Table 20, Supplementary Table 21, Supplementary Table 22, Supplementary Table 23, Supplementary Table 24, Supplementary Table 25, Supplementary Table 26, Supplementary Table 27, Supplementary Table 28, Supplementary Table 29, Supplementary Table 30 …]
